# Supplementary material for: An international genome-wide meta-analysis of primary biliary cholangitis: Novel risk loci and candidate drugs
Source: J Hepatol. 2021 Sep;75(3):572–81. doi: 10.1016/j.jhep.2021.04.055 (PMC8811537; doi:10.1016/j.jhep.2021.04.055)
Supplement: Multimedia component 2 [file mmc2.zip]

Archive with 15 entries (14 files):
- STEP_BY_STEP_SCRIPTS/
- STEP_BY_STEP_SCRIPTS/make6runfilesFeb2021.pl
- STEP_BY_STEP_SCRIPTS/runfiftysix1Feb2021.py
- STEP_BY_STEP_SCRIPTS/runfiftysix1Feb2021.sh
- STEP_BY_STEP_SCRIPTS/runfiftysix2Feb2021.py
- STEP_BY_STEP_SCRIPTS/runfiftysix2Feb2021.sh
- STEP_BY_STEP_SCRIPTS/runfiftysix3Feb2021.py
- STEP_BY_STEP_SCRIPTS/runfiftysix3Feb2021.sh
- STEP_BY_STEP_SCRIPTS/runfiftysix4Feb2021.py
- STEP_BY_STEP_SCRIPTS/runfiftysix4Feb2021.sh
- STEP_BY_STEP_SCRIPTS/runfiftysix5Feb2021.py
- STEP_BY_STEP_SCRIPTS/runfiftysix5Feb2021.sh
- STEP_BY_STEP_SCRIPTS/runfiftysix6Feb2021.py
- STEP_BY_STEP_SCRIPTS/runfiftysix6Feb2021.sh
- STEP_BY_STEP_SCRIPTS/StepByStepGuide.pdf
