# Supplementary material for: An international genome-wide meta-analysis of primary biliary cholangitis: Novel risk loci and candidate drugs
Source: J Hepatol. 2021 Sep;75(3):572–81. doi: 10.1016/j.jhep.2021.04.055 (PMC8811537; doi:10.1016/j.jhep.2021.04.055)
Supplement: Multimedia component 2 [file mmc2.zip › STEP_BY_STEP_SCRIPTS/make6runfilesFeb2021.pl]

#!/usr/bin/perl

open OUTFILE1, ">botprox1.txt";
open OUTFILE2, ">botprox2.txt";
open OUTFILE3, ">botprox3.txt";
open OUTFILE4, ">botprox4.txt";
open OUTFILE5, ">botprox5.txt";
open OUTFILE6, ">botprox6.txt";

$i=0;
while (<>){
$i++;

if ($i<1001) { 
$fh="OUTFILE1";
}

if (($i<2001)&&($i>1000)) {
$fh="OUTFILE2";
}

if (($i<3001)&&($i>2000)) {
$fh="OUTFILE3";
}

if (($i<4001)&&($i>3000)) {
$fh="OUTFILE4";
}

if (($i<5001)&&($i>4000)) {
$fh="OUTFILE5";
}

if ($i>5000) {
$fh="OUTFILE6";
}

chomp;

    print $fh " d=99999\n";
    print $fh " z=99999\n";
    print $fh " mean=99999\n";
    print $fh " sd=99999\n";

    print $fh "try:\n";
    print $fh " nodes_from=[$_]\n";
    print $fh " d, z, (mean, sd) = wrappers.calculate_proximity(network, nodes_from, node_to, min_bin_size = 100, seed=seednum)\n";
    print $fh " print >>f, (d, z, (mean, sd))\n";
    print $fh " seednum=seednum+1\n";

    print $fh "except:\n";
    print $fh " print >>f, (d, z, (mean, sd))\n";
    print $fh " seednum=seednum+1\n";
    print $fh " pass\n";
    print $fh "\n";

}

   print OUTFILE1 " f.close()\n";
   print OUTFILE1 "\n";

   print OUTFILE2 " f.close()\n";
   print OUTFILE2 "\n";

   print OUTFILE3 " f.close()\n";
   print OUTFILE3 "\n";

   print OUTFILE4 " f.close()\n";
   print OUTFILE4 "\n";

   print OUTFILE5 " f.close()\n";
   print OUTFILE5 "\n";

   print OUTFILE6 " f.close()\n";
   print OUTFILE6 "\n";

close OUTFILE1;
close OUTFILE2;
close OUTFILE3;
close OUTFILE4;
close OUTFILE5;
close OUTFILE6;
