# Supplementary material for: An international genome-wide meta-analysis of primary biliary cholangitis: Novel risk loci and candidate drugs
Source: J Hepatol. 2021 Sep;75(3):572–81. doi: 10.1016/j.jhep.2021.04.055 (PMC8811537; doi:10.1016/j.jhep.2021.04.055)
Supplement: Multimedia component 2 [file mmc2.zip › STEP_BY_STEP_SCRIPTS/runfiftysix4Feb2021.sh]

#!/bin/bash
#
### Use big memory node
#SBATCH --partition=bigmem
#
### Tell it how much memory you need per node
### SBATCH --mem=30G
#
# Tell SLURM the project account to use
#SBATCH -A hcsmgfcd
#

module load Anaconda2/5.0.1

python runfiftysix4Feb2021.py
