# Supplementary material for: An international genome-wide meta-analysis of primary biliary cholangitis: Novel risk loci and candidate drugs
Source: J Hepatol. 2021 Sep;75(3):572–81. doi: 10.1016/j.jhep.2021.04.055 (PMC8811537; doi:10.1016/j.jhep.2021.04.055)
Supplement: Multimedia component 2 [file mmc2.zip › STEP_BY_STEP_SCRIPTS/runfiftysix5Feb2021.py]

import wrappers
file_name="~/SOFTWARE/TOOLBOX/proximity-master/proximity-master/data/network/network.sif"
network = wrappers.get_network(file_name,True)

execfile("~/SOFTWARE/TOOLBOX/PBC_DRUG_REPURPOSING/runfiftysix5Feb2021.txt")
