# Supplementary material for: An international genome-wide meta-analysis of primary biliary cholangitis: Novel risk loci and candidate drugs
Source: J Hepatol. 2021 Sep;75(3):572–81. doi: 10.1016/j.jhep.2021.04.055 (PMC8811537; doi:10.1016/j.jhep.2021.04.055)
Supplement: Multimedia component 5 [file mmc5.xlsx]

## Sheet: Table of Contents
	An international genome-wide meta-analysis of primary biliary cholangitis: novel risk loci and a hierarchy of candidate drugs
	Heather J. Cordell, James J. Fryett, Kazuko Ueno, Rebecca Darlay, Yoshihiro Aiba, Yuki Hitomi, Minae Kawashima, Nao Nishida, Seik-Soon Khor, Olivier Gervais, Yosuke Kawai, Masao Nagasaki, Katsushi Tokunaga, Ruqi Tang, Yongyong Shi, Zhiqiang Li, Brian D. Juran, Elizabeth J. Atkinson, Alessio Gerussi, Marco Carbone, Rosanna Asselta, Angela Cheung, Mariza de Andrade, Aris Baras, Julie Horowitz, Manu…
	Supplementary Table 1. Genome-wide significant risk loci identified in GWMA of the European, Asian, or combined panels
	Supplementary Table 2. Known risk loci with P>5×10-8 in the current study
	Supplementary Table 3. Fine-mapping of PBC risk loci using FINEMAP and COJO
	Supplementary Table 4. Top variants at loci reaching genome-wide significance using no GC (or GMMAT-derived) correction
	Supplementary Table 5. Top results (P<1×10-10) for the new signal on chromosome 7 identified when using trans-ethnic analysis implemented in MR-MEGA
	Supplementary Table 6. Pleiotropy of credible causal variants at known and newly identified PBC risk loci
	Supplementary Table 7. Genetic correlation between PBC and other complex traits
	Supplementary Table 8. The proportion of trait variance explained (on the liability scale) in the Japanese panel, by sets of variants chosen according to their P-values in GWMA of the European panels
	Supplementary Table 9. Missense, splice site and stop site variants at genome-wide significant risk loci identified or confirmed in the current study
	Supplementary Table 10. Functional annotation and mapping of credible causal variants from GWMA of the European panels
	Supplementary Table 11. Functional annotation and mapping of credible causal variants from GWMA of the Asian panels
	Supplementary Table 12. mQTLs and pQTLs loci amongst credible causal variants at PBC risk loci
	Supplementary Table 13. Methylation-wide association study of PBC
	Supplementary Table 14.Transcriptome-wide association study of PBC
	Supplementary Table 15. Serum proteome-wide association study
	Supplementary Table 16. moloc co-localisation of GWMA with mQTL, eQLT and/or pQTL association signals
	Supplementary Table 17. Prioritization of candidate genes at risk loci using DEPICT
	Supplementary Table 18. Candidate genes at genome-wide significant risk loci identified or confirmed in the current study
	Supplementary Table 19. Enrichment analysis using DAVID of Kegg pathway annotations by genes with minimum PGWMA <0.01
	Supplementary Table 20. Network-based in silico drug efficacy screening using list of prioritised candidate genes

## Sheet: Suppl. Table 1
	Supplementary Table 1. Genome-wide significant risk loci identified in genome-wide meta-analysis (GWMA) of the European, Asian, or combined panels. Gene refers to the most plausible candidate gene at that locus (corresponding to Table 4 in the Main Text), rather than the mapped gene. Author (Year) refers to the first study to report association at that locus. TopSNPEuropean is the lead variant in…
	Locus	Gene	Author (Year)	Designation	Variant	Position	Meta-analysis of the European panels							Meta-analysis of the Asian panels							Meta-analysis of the combined panels							Meta-analysis of European and Asian lnORs						Ppermutation
							A1/A2	P	Beta	SE	Q	Pheterogeneity	I2	A1/A2	P	Beta	SE	Q	Pheterogeneity	I2	A1/A2	P	Beta	SE	Q	Pheterogeneity	I2	Pmeta	Betameta	SEmeta	Qmeta	Phet meta	I2meta
	1p36.32	TNFSF14	Hirschfield et al (2010)	TopSNPEuropean	rs867436	1:2523723	T/C	2.98569e-09	0.134167	0.022616	4.76535	0.312232	16.0608	-	-	-	-	-	-	-	-	-	-	-	-	-	-	-	-	-	-	-	-	-
				TopSNPAsian	rs6422657	1:2557531	-	-	-	-	-	-	-	C/T	0.069109	0.070004	0.0385123	1.56935	0.210302	36.2792	-	-	-	-	-	-	-	-	-	-	-	-	-	-
				TopSNPCombined	rs28568531	1:2555640	A/T	5.04499e-08	0.123102	0.0225887	5.84909	0.210705	31.6133	A/T	0.0788103	0.0677077	0.0385221	1.48432	0.2231	32.6289	A/T	4.05528e-08	0.109007	0.0198612	8.92636	0.177762	32.7834	2.26852e-08	0.108928	0.0194857	1.53872	0.214808	35.0111	-
	1p31.3	IL12RB2	Hirschfield et al (2009)	TopSNPEuropean	rs6679356	1:67820194	C/T	6.61382e-63	0.439362	0.0261434	3.24573	0.517577	0	C/T	1.57954e-05	0.435195	0.100803	1.59683	0.206353	37.376	C/T	4.85229e-65	0.439101	0.0257753	4.84421	0.563944	0	1.92203e-67	0.439099	0.0253062	0.00160115	0.968082	0	-
				TopSNPAsian	rs150855560	1:67790300	-	-	-	-	-	-	-	C/T	5.75268e-07	0.561441	0.112303	0.00113927	0.973074	0	-	-	-	-	-	-	-	-	-	-	-	-	-	0.0004
				TopSNPCombined	rs6679356	1:67820194	C/T	6.61382e-63	0.439362	0.0261434	3.24573	0.517577	0	C/T	1.57954e-05	0.435195	0.100803	1.59683	0.206353	37.376	C/T	4.85229e-65	0.439101	0.0257753	4.84421	0.563944	0	1.92203e-67	0.439099	0.0253062	0.00160115	0.968082	0	-
	1p13.1	CD58	Qiu et al (2017)	TopSNPEuropean	rs10802191	1:117065083	A/T	2.81457e-08	-0.208037	0.0374666	5.32136	0.255884	24.8313	T/A	3.58109e-11	0.2542	0.0383962	0.0711899	0.789612	0	T/A	3.68348e-17	0.230466	0.0273561	6.16046	0.405458	2.60461	8.12972e-18	-0.230553	0.0268155	0.740449	0.389517	0	-
				TopSNPAsian	rs10802190	1:117061384	T/A	5.59175e-08	-0.203734	0.0375105	5.22771	0.264721	23.4846	A/T	3.41843e-11	0.254461	0.0383958	0.0236753	0.877714	0	A/T	7.48997e-17	0.228411	0.0273724	6.17757	0.403595	2.87451	1.64661e-17	-0.228506	0.0268314	0.893088	0.344642	0	<0.0001
				TopSNPCombined	rs10802191	1:117065083	A/T	2.81457e-08	-0.208037	0.0374666	5.32136	0.255884	24.8313	T/A	3.58109e-11	0.2542	0.0383962	0.0711899	0.789612	0	T/A	3.68348e-17	0.230466	0.0273561	6.16046	0.405458	2.60461	8.12972e-18	-0.230553	0.0268155	0.740449	0.389517	0	-
	1q23.1	FCRL3	-	TopSNPEuropean	rs945635	1:157670290	G/C	1.59243e-08	-0.122196	0.0216227	2.7478	0.600876	0	G/C	0.143481	-0.0567392	0.0387841	0.298544	0.584797	0	G/C	2.9123e-08	-0.106764	0.0192484	5.29564	0.506491	0	1.61953e-08	-0.106675	0.0188859	2.173	0.140452	53.9806	-
				TopSNPAsian	rs60459521	1:157147588	-	-	-	-	-	-	-	G/C	0.00124899	-0.459922	0.142503	0.0514496	0.82056	0	-	-	-	-	-	-	-	-	-	-	-	-	-	-
				TopSNPCombined	rs11264790	1:157636074	C/T	6.02856e-08	0.116156	0.0214391	1.08831	0.896123	0	T/C	0.0545496	-0.0798352	0.0415279	0.168817	0.681165	0	T/C	2.24832e-08	-0.108558	0.0194141	1.88216	0.93021	0	1.22549e-08	0.108513	0.0190502	0.603973	0.437066	0	-
	1q31.3	DENND1B	Mells et al (2011)	TopSNPEuropean	rs12123169	1:197780966	A/T	9.75246e-18	0.217895	0.0254042	3.81613	0.431461	0	A/T	0.16181	0.068552	0.0490003	0.39046	0.532058	0	A/T	4.99346e-16	0.186444	0.0229841	11.7834	0.0669796	49.0808	1.4748e-16	0.186257	0.0225533	7.3212	0.00681459	86.341	-
				TopSNPAsian	rs35207123	1:197827444	C/A	7.27041e-12	0.191645	0.0279682	1.23388	0.872489	0	C/A	0.00619793	0.198273	0.0724385	0.104905	0.746021	0	C/A	4.42313e-13	0.1925	0.0265813	1.34632	0.969042	0	1.60454e-13	0.192505	0.0260911	0.00728584	0.931977	0	-
				TopSNPCombined	rs17641524	1:197704717	T/C	9.03457e-16	0.207823	0.0258508	4.13069	0.388607	3.16395	T/C	0.0156048	0.16544	0.0684194	1.05401	0.304586	5.12382	T/C	2.00163e-16	0.202563	0.0246362	5.53199	0.477599	0	5.51851e-17	0.202528	0.0241823	0.335794	0.562267	0	-
	1q32.1	INAVA	-	TopSNPEuropean	rs55734382	1:201019059	T/C	2.06355e-09	-0.140216	0.0233977	3.2623	0.514927	0	-	-	-	-	-	-	-	-	-	-	-	-	-	-	-	-	-	-	-	-	-
				TopSNPAsian	rs117214467	1:200436787	-	-	-	-	-	-	-	C/T	0.00854542	-0.332501	0.126439	8.03375e-05	0.992849	0	-	-	-	-	-	-	-	-	-	-	-	-	-	-
				TopSNPCombined	rs12122721	1:200984480	A/G	7.48623e-08	-0.129635	0.0240998	2.72443	0.604947	0	A/G	0.903515	-0.0074406	0.0613796	0.648563	0.420627	0	A/G	6.9534e-07	-0.113419	0.0228545	6.92469	0.327868	13.3535	4.38859e-07	-0.113313	0.0224326	3.4339	0.063871	70.8786	-
	2p25.1	ID2	-	TopSNPEuropean	rs891058	2:8442547	A/G	5.39495e-07	-0.12017	0.0239779	7.15834	0.127754	44.1211	A/G	0.0128663	-0.111077	0.044655	0.0659606	0.797312	0	A/G	4.0734e-08	-0.118147	0.0215297	7.25761	0.29768	17.3281	2.24243e-08	-0.118135	0.0211251	0.0321847	0.857623	0	-
				TopSNPAsian	rs3111414	2:8443859	C/G	0.00823663	0.0706376	0.0267343	3.93684	0.414621	0	C/G	0.000175082	0.16604	0.0442479	0.150571	0.69799	0	C/G	3.84864e-05	0.0960105	0.023324	7.61328	0.267826	21.1903	2.64542e-05	0.0961507	0.022882	3.40554	0.064978	70.636	0.0017
				TopSNPCombined	rs13416555	2:8441735	G/C	6.25224e-07	-0.119465	0.0239733	7.80667	0.0989224	48.7618	G/C	0.00773396	-0.118475	0.0444815	0.0597164	0.806945	0	G/C	2.95237e-08	-0.119244	0.0215077	7.86678	0.248026	23.7299	1.60114e-08	-0.119242	0.0211035	0.000383853	0.984369	0	-
	2p23.3	DNMT3A	-	TopSNPEuropean	rs34655300	2:25514333	T/C	5.23221e-10	0.136669	0.0220009	0.825506	0.934996	0	-	-	-	-	-	-	-	-	-	-	-	-	-	-	-	-	-	-	-	-	-
				TopSNPAsian	rs893589	2:25259442	A/G	0.525498	-0.0209769	0.0330401	2.04172	0.728086	0	A/G	0.000940655	0.154602	0.04674	0.0307067	0.860896	0	A/G	0.17588	0.0372332	0.0275078	11.8193	0.0661246	49.2354	0.164265	0.0375255	0.0269798	9.40945	0.0021587	89.3724	-
				TopSNPCombined	rs6711622	2:25531350	A/G	1.64746e-07	0.114664	0.0219022	0.697335	0.951657	0	A/G	0.0438366	0.0961748	0.047714	0.0157	0.900286	0	A/G	3.89317e-08	0.111466	0.0202827	0.841358	0.990919	0	2.15808e-08	0.111446	0.0199053	0.124023	0.724711	0	-
	2q21.3	TMEM163	-	TopSNPEuropean	rs859767	2:135341200	G/A	1.54322e-09	-0.139305	0.0230646	6.20029	0.184681	35.4869	G/A	3.48938e-09	-0.231096	0.0391241	0.630747	0.427082	0	G/A	8.9412e-16	-0.162847	0.020252	11.0599	0.0865432	45.7499	2.35107e-16	-0.162978	0.019869	4.0848	0.0432706	75.519	-
				TopSNPAsian	rs842349	2:135342452	T/G	4.76247e-09	-0.135468	0.0231361	6.00291	0.198931	33.3657	T/G	1.75821e-09	-0.23632	0.0392643	0.139686	0.708593	0	T/G	1.9984e-15	-0.161316	0.0203174	11.2124	0.0820293	46.4879	5.49089e-16	-0.16146	0.019933	4.89712	0.0269016	79.5798	<0.0001
				TopSNPCombined	rs859767	2:135341200	G/A	1.54322e-09	-0.139305	0.0230646	6.20029	0.184681	35.4869	G/A	3.48938e-09	-0.231096	0.0391241	0.630747	0.427082	0	G/A	8.9412e-16	-0.162847	0.020252	11.0599	0.0865432	45.7499	2.35107e-16	-0.162978	0.019869	4.0848	0.0432706	75.519	-
	2q32.2	STAT4	Mells et al (2011)	TopSNPEuropean	rs3771317	2:191543962	C/T	2.40227e-22	0.289503	0.0297719	5.25455	0.262162	23.8755	C/T	0.010536	0.0998453	0.0390368	1.30589e-31	1	0	C/T	7.98263e-20	0.220087	0.0241392	20.7176	0.00206169	71.0391	1.64681e-20	0.219756	0.0236728	14.9239	0.000111937	93.2993	-
				TopSNPAsian	rs11889341	2:191943742	T/C	7.43226e-22	0.238025	0.0247712	1.81749	0.769281	0	T/C	2.27063e-12	0.289575	0.041269	0.219596	0.639348	0	T/C	3.41219e-31	0.251604	0.0216489	3.22462	0.780172	0	2.15464e-32	0.251678	0.0212389	1.14704	0.284169	12.8193	<0.0001
				TopSNPCombined	rs11889341	2:191943742	T/C	7.43226e-22	0.238025	0.0247712	1.81749	0.769281	0	T/C	2.27063e-12	0.289575	0.041269	0.219596	0.639348	0	T/C	3.41219e-31	0.251604	0.0216489	3.22462	0.780172	0	2.15464e-32	0.251678	0.0212389	1.14704	0.284169	12.8193	-
	2q33.2	CD28	Qiu et al (2017)	TopSNPEuropean	rs10581773	2:204660748	ATAT/A	5.19436e-07	0.21695	0.0432258	1.04673	0.902629	0	ATAT/A	5.00239e-08	0.21322	0.0391141	0.796935	0.372011	0	ATAT/A	3.8225e-13	0.214906	0.0295944	1.84791	0.933141	0	1.2669e-13	0.214899	0.0290028	0.00409397	0.948983	0	<0.0001
				TopSNPAsian	rs4675370	2:204646499	G/C	2.16765e-05	0.150648	0.0354726	2.60119	0.626613	0	G/C	8.49031e-09	0.222072	0.0385647	0.561818	0.453529	0	G/C	5.9428e-12	0.183249	0.0266311	5.08951	0.532385	0	2.15514e-12	0.183382	0.0261077	1.85806	0.172849	46.1805	-
				TopSNPCombined	rs10581773	2:204660748	ATAT/A	5.19436e-07	0.21695	0.0432258	1.04673	0.902629	0	ATAT/A	5.00239e-08	0.21322	0.0391141	0.796935	0.372011	0	ATAT/A	3.8225e-13	0.214906	0.0295944	1.84791	0.933141	0	1.2669e-13	0.214899	0.0290028	0.00409397	0.948983	0	-
	3p24.3	PLCL2	Mells et al (2011)	TopSNPEuropean	rs9876137	3:16961265	G/A	8.06358e-11	0.143579	0.0220911	2.60015	0.626797	0	A/G	0.0165272	-0.0932748	0.0389122	0.332162	0.564389	0	A/G	1.94456e-11	-0.131387	0.0195804	4.24063	0.644149	0	8.17078e-12	0.131318	0.0192111	1.26388	0.260917	20.8788	-
				TopSNPAsian	rs4561816	3:17098500	G/C	1.89569e-06	-0.103714	0.0217693	0.986605	0.91182	0	G/C	0.000658031	-0.143224	0.0420444	0.302044	0.582604	0	G/C	1.30168e-08	-0.112017	0.019701	2.00933	0.918838	0	6.7492e-09	-0.112067	0.0193317	0.696385	0.404001	0	-
				TopSNPCombined	rs1156336	3:16967221	T/A	9.39979e-11	0.145789	0.0225111	4.03282	0.401583	0.813734	A/T	0.00600533	-0.107671	0.0391889	0.193846	0.659734	0	A/T	7.12841e-12	-0.136385	0.0198955	4.96308	0.548557	0	2.86371e-12	0.136332	0.0195199	0.711368	0.39899	0	-
	3p24.2	RARB	-	TopSNPEuropean	rs6550965	3:25383587	A/C	3.65263e-14	0.163094	0.0215365	1.05341	0.901591	0	A/C	0.0196207	0.103341	0.0442854	0.567965	0.451069	0	A/C	1.4988e-14	0.151734	0.0197363	3.14488	0.790456	0	4.84688e-15	0.151665	0.0193677	1.47233	0.224979	32.0803	-
				TopSNPAsian	rs6807549	3:24951404	T/G	0.451918	-0.0202589	0.0269321	1.63811	0.801927	0	T/G	0.00136529	0.173137	0.0540734	0.000249747	0.987391	0	T/G	0.464975	0.0179504	0.0245667	12.2443	0.0567346	50.9978	0.45075	0.018181	0.0241074	10.2492	0.00136746	90.2431	-
				TopSNPCombined	rs6550965	3:25383587	A/C	3.65263e-14	0.163094	0.0215365	1.05341	0.901591	0	A/C	0.0196207	0.103341	0.0442854	0.567965	0.451069	0	A/C	1.4988e-14	0.151734	0.0197363	3.14488	0.790456	0	4.84688e-15	0.151665	0.0193677	1.47233	0.224979	32.0803	-
	3q13.33	CD80	Mells et al (2011)	TopSNPEuropean	rs2293370	3:119219934	A/G	5.53931e-25	-0.299009	0.0289393	5.20669	0.26674	23.1757	A/G	3.04214e-09	-0.256346	0.0432337	0.21597	0.642128	0	A/G	2.04743e-31	-0.285876	0.0245173	6.11911	0.40998	1.94658	1.4255e-32	-0.285808	0.0240489	0.67247	0.412192	0	-
				TopSNPAsian	rs12695386	3:119209027	C/T	6.28331e-22	-0.286019	0.0296804	7.25468	0.123026	44.8632	C/T	8.4332e-10	-0.266667	0.0434555	0.252239	0.615503	0	C/T	4.0811e-29	-0.279894	0.0249874	7.64699	0.265123	21.5377	3.37292e-30	-0.279863	0.0245092	0.135232	0.713068	0	<0.0001
				TopSNPCombined	rs2293370	3:119219934	A/G	5.53931e-25	-0.299009	0.0289393	5.20669	0.26674	23.1757	A/G	3.04214e-09	-0.256346	0.0432337	0.21597	0.642128	0	A/G	2.04743e-31	-0.285876	0.0245173	6.11911	0.40998	1.94658	1.4255e-32	-0.285808	0.0240489	0.67247	0.412192	0	-
	3q25.33	IL12A	Hirschfield et al (2009)	TopSNPEuropean	rs589446	3:159733527	T/G	1.96388e-55	-0.353093	0.0224396	3.23285	0.519641	0	T/G	0.0560121	-0.125484	0.0656661	2.61541	0.10583	61.7651	T/G	2.22543e-52	-0.329453	0.021631	16.9729	0.00938324	64.6496	3.0726e-54	-0.329293	0.021234	10.758	0.0010383	90.7046	-
				TopSNPAsian	rs2561286	3:159677299	G/C	1.54038e-18	-0.241237	0.0274506	9.46383	0.0504957	57.7338	G/C	1.02316e-06	-0.332817	0.0681007	2.07591	0.149641	51.8283	G/C	1.5634e-22	-0.253954	0.0259394	13.1489	0.0407321	54.3687	1.9051e-23	-0.254037	0.0254601	1.55565	0.212303	35.7183	<0.0001
				TopSNPCombined	rs589446	3:159733527	T/G	1.96388e-55	-0.353093	0.0224396	3.23285	0.519641	0	T/G	0.0560121	-0.125484	0.0656661	2.61541	0.10583	61.7651	T/G	2.22543e-52	-0.329453	0.021631	16.9729	0.00938324	64.6496	3.0726e-54	-0.329293	0.021234	10.758	0.0010383	90.7046	-
	4q24 [1]	NFKB1	Mells et al (2011)	TopSNPEuropean	rs7674640	4:103540780	C/T	1.5634e-22	-0.216421	0.0220898	1.48796	0.828772	0	T/C	3.00637e-12	0.277246	0.0397347	0.447498	0.503525	0	T/C	1.22554e-31	0.230699	0.0196774	3.78834	0.705294	0	6.2365e-33	-0.230781	0.0193068	1.79005	0.18092	44.1356	-
				TopSNPAsian	rs230534	4:103449041	T/C	2.55351e-15	0.174207	0.0220279	2.73008	0.603961	0	T/C	5.10703e-15	0.314396	0.0401808	0.0217848	0.882661	0	T/C	1.0455e-25	0.206417	0.0196862	12.4398	0.0528459	51.7679	1.06105e-26	0.206604	0.0193157	9.35979	0.00221798	89.316	<0.0001
				TopSNPCombined	rs6533022	4:103558951	T/C	6.28331e-22	-0.20678	0.0214634	1.63672	0.802178	0	C/T	4.35207e-14	0.29407	0.0389488	0.151303	0.697293	0	C/T	2.21309e-32	0.226996	0.0191588	5.77599	0.448746	0	1.3193e-33	-0.227113	0.0187981	3.85276	0.0496641	74.0446	-
	4q24 [2]	TET2	-	TopSNPEuropean	rs7663401	4:106128954	C/T	2.76157e-08	-0.126294	0.0227314	3.70251	0.447761	0	T/C	0.00851939	0.112347	0.0427051	2.07457	0.149772	51.7973	T/C	1.67982e-09	0.123233	0.0204499	5.86309	0.438701	0	8.22505e-10	-0.123215	0.0200659	0.0831118	0.773124	0	-
				TopSNPAsian	rs79109654	4:106170514	-	-	-	-	-	-	-	T/C	8.56263e-05	0.368582	0.0938326	3.34051	0.0675936	70.0645	-	-	-	-	-	-	-	-	-	-	-	-	-	0.004
				TopSNPCombined	rs2007403	4:106131210	C/T	4.35355e-08	-0.124365	0.0227114	3.94361	0.413691	0	T/C	0.00165202	0.143428	0.0455824	2.19965	0.138042	54.5383	T/C	6.19147e-10	0.128134	0.0207153	6.28824	0.391688	4.58384	2.8924e-10	-0.128156	0.0203279	0.140115	0.708167	0	-
	5p13.2	IL7R	Mells et al (2011)	TopSNPEuropean	rs35467801	5:35881130	GT/G	6.15382e-19	-0.223662	0.0251553	4.14153	0.38719	3.41736	GT/G	9.37789e-07	-0.245174	0.049992	4.84464	0.0277322	79.3586	GT/G	2.40968e-23	-0.227982	0.0228994	9.13907	0.165906	34.3478	3.42288e-24	-0.228008	0.0224709	0.147755	0.70069	0	-
				TopSNPAsian	rs34463936	5:35850149	T/C	2.01564e-17	-0.215149	0.0253306	5.6162	0.229703	28.7774	T/C	3.46972e-08	-0.303275	0.0549818	4.63386	0.031347	78.4197	T/C	9.3648e-23	-0.230483	0.0234428	12.4427	0.0527912	51.7789	1.21547e-23	-0.230579	0.0230064	2.11922	0.14546	52.8129	<0.0001
				TopSNPCombined	rs11742270	5:35881443	A/G	7.64274e-19	-0.223393	0.0251989	4.40656	0.353772	9.22618	A/G	5.47886e-08	-0.295889	0.0544411	5.65664	0.0173894	82.3217	A/G	4.43767e-24	-0.236105	0.0233018	11.5742	0.0721711	48.1605	5.25613e-25	-0.236184	0.022868	1.46039	0.226869	31.525	-
	5q21.1	ST8SIA4	-	TopSNPEuropean	rs141002831	5:100202282	T/TCA	1.47021e-07	0.120115	0.0228518	6.7499	0.14971	40.7398	-	-	-	-	-	-	-	-	-	-	-	-	-	-	-	-	-	-	-	-	-
				TopSNPAsian	rs157181	5:100103288	A/C	0.000444988	0.0869211	0.0247508	8.71836	0.068538	54.1198	A/C	3.93683e-05	0.209223	0.0508915	0.353513	0.552131	0	A/C	1.18912e-06	0.110174	0.0226815	13.9048	0.0307181	56.8494	7.18762e-07	0.110316	0.022258	4.67058	0.0306835	78.5894	0.0032
				TopSNPCombined	rs60643069	5:100238073	GA/G	3.09186e-07	0.116498	0.0227635	5.89933	0.206794	32.1957	GA/G	0.000664402	0.165215	0.0485375	0.0201263	0.887185	0	GA/G	2.47664e-09	0.125227	0.0210007	6.77385	0.342269	11.4241	1.21076e-09	0.125281	0.0206095	0.82578	0.363496	0	-
	5q31.3	NDFIP1	-	TopSNPEuropean	rs10062349	5:141509597	G/A	7.36265e-08	-0.120129	0.0223201	3.23082	0.519968	0	G/A	0.105457	-0.0665952	0.0411347	0.118825	0.730313	0	G/A	6.56324e-08	-0.108023	0.0199941	4.70394	0.582307	0	3.74073e-08	-0.107952	0.0196182	1.30846	0.252673	23.5744	-
				TopSNPAsian	rs3761757	5:141488219	A/C	0.000170717	-0.100956	0.0268584	2.12538	0.712711	0	A/C	0.00748392	-0.13574	0.0507533	3.26891e-05	0.995438	0	A/C	7.27092e-06	-0.108522	0.0241934	2.50519	0.867887	0	4.8018e-06	-0.108566	0.0237393	0.366948	0.544673	0	-
				TopSNPCombined	rs6874308	5:141506911	C/T	8.14522e-08	-0.119455	0.0222703	3.39302	0.49433	0	C/T	0.074831	-0.0732824	0.0411352	0.175407	0.67535	0	C/T	4.66769e-08	-0.10905	0.0199596	4.57689	0.599105	0	2.61962e-08	-0.108989	0.0195843	0.974332	0.323602	0	-
	5q33.3	IL12B	Cordell et al (2015)	TopSNPEuropean	rs2546890	5:158759900	G/A	2.50504e-11	-0.144233	0.0216142	1.8357	0.765944	0	A/G	0.012083	0.0964585	0.0384341	0.467201	0.494277	0	A/G	4.6092e-12	0.132819	0.0192015	3.51798	0.741576	0	1.83333e-12	-0.132754	0.0188394	1.17386	0.278609	14.8111	-
				TopSNPAsian	rs3213111	5:158743230	GC/G	5.11509e-08	-0.149528	0.0274501	2.75338	0.599907	0	GC/G	0.000144897	-0.148448	0.0390688	0.581254	0.445821	0	GC/G	7.30788e-11	-0.149173	0.0228997	3.33516	0.765755	0	3.10504e-11	-0.149171	0.0224604	0.000511606	0.981954	0	0.0061
				TopSNPCombined	rs2546890	5:158759900	G/A	2.50504e-11	-0.144233	0.0216142	1.8357	0.765944	0	A/G	0.012083	0.0964585	0.0384341	0.467201	0.494277	0	A/G	4.6092e-12	0.132819	0.0192015	3.51798	0.741576	0	1.83333e-12	-0.132754	0.0188394	1.17386	0.278609	14.8111	-
	6p21.32	HLA	Many	TopSNPEuropean	rs7774434	6:32657578	C/T	3.684e-104	0.470454	0.0216556	11.8135	0.0187935	66.1404	C/T	7.77991e-27	0.432915	0.0403302	4.51354	0.0336277	77.8444	C/T	2.71514e-116	0.462101	0.0194445	17.023	0.009199	64.7536	1.44663e-129	0.462053	0.0190791	0.672481	0.412188	0	-
				TopSNPAsian	rs9275171	6:32653972	G/A	5.54482e-83	0.453388	0.02348	10.5227	0.0324855	61.987	G/A	4.9437e-29	0.446594	0.0399	8.6389	0.00329061	88.4244	G/A	3.684e-104	0.45165	0.0206263	19.1839	0.00386406	68.7238	2.44427e-110	0.45164	0.0202362	0.0215359	0.883328	0	-
				TopSNPCombined	rs7774434	6:32657578	C/T	3.684e-104	0.470454	0.0216556	11.8135	0.0187935	66.1404	C/T	7.77991e-27	0.432915	0.0403302	4.51354	0.0336277	77.8444	C/T	2.71514e-116	0.462101	0.0194445	17.023	0.009199	64.7536	1.44663e-129	0.462053	0.0190791	0.672481	0.412188	0	-
	6q21	PRDM1	-	TopSNPEuropean	rs58926232	6:106563612	G/C	6.7504e-07	0.13657	0.0274877	5.55911	0.234583	28.046	G/C	0.357139	-0.203123	0.220587	0.567916	0.451088	0	G/C	2.23396e-06	0.131415	0.0277773	8.54021	0.201135	29.7441	1.46162e-06	0.131376	0.0272767	2.33519	0.12648	57.1769	-
				TopSNPAsian	rs4134466	6:106577368	A/G	0.0047251	0.0618629	0.0218968	3.69311	0.449129	0	A/G	6.70891e-07	0.203547	0.0409584	0.0859089	0.769444	0	A/G	2.19743e-06	0.093173	0.0196801	13.411	0.0369538	55.2607	1.33482e-06	0.0933564	0.0193105	9.30637	0.00228359	89.2547	0.0001
				TopSNPCombined	rs742108	6:106582920	A/G	0.000287698	0.1041	0.0287083	1.3806	0.84756	0	A/G	3.57874e-06	0.185703	0.0400701	0.00177378	0.966406	0	A/G	3.15552e-08	0.131643	0.0237941	4.22137	0.646747	0	1.63455e-08	0.131779	0.0233369	2.7406	0.0978278	63.5117	-
	6q23.3	TNFAIP3	Cordell et al (2015)	TopSNPEuropean	rs2327832	6:137973068	G/A	2.30591e-10	0.161159	0.0254216	4.41457	0.352798	9.39091	-	-	-	-	-	-	-	-	-	-	-	-	-	-	-	-	-	-	-	-	-
				TopSNPAsian	rs35816149	6:137623819	-	-	-	-	-	-	-	T/C	0.00431657	0.443556	0.155413	0.405385	0.524321	0	-	-	-	-	-	-	-	-	-	-	-	-	-	-
				TopSNPCombined	rs59947391	6:137438765	CTT/C	3.35439e-06	0.117897	0.025366	2.12042	0.713621	0	CTT/C	0.286402	0.0729564	0.0684363	0.11918	0.729926	0	CTT/C	3.43332e-06	0.112505	0.0242309	2.63172	0.853445	0	2.26071e-06	0.112469	0.0237848	0.379138	0.538065	0	-
	6q27	CCR6	-	TopSNPEuropean	rs3093024	6:167532793	A/G	2.36826e-06	0.10211	0.0216373	1.50863	0.825111	0	-	-	-	-	-	-	-	-	-	-	-	-	-	-	-	-	-	-	-	-	0.0001
				TopSNPAsian	rs4709148	6:167521676	-	-	-	-	-	-	-	T/C	2.18353e-10	-0.246978	0.0389074	5.56864	0.0182849	82.0423	-	-	-	-	-	-	-	-	-	-	-	-	-	-
				TopSNPCombined	rs968334	6:167526096	T/C	1.06756e-05	0.0958527	0.0217698	1.67745	0.79481	0	T/C	1.32239e-07	0.212363	0.0402529	3.97141	0.0462791	74.82	T/C	3.98111e-10	0.122066	0.0195157	12.3579	0.0544453	51.4479	1.7409e-10	0.122219	0.0191487	6.48196	0.0108975	84.5726	-
	7p21.1	ITGB8	-	TopSNPEuropean	rs7805218	7:20378801	A/G	4.11731e-08	0.128538	0.0234313	6.90307	0.1411	42.0547	-	-	-	-	-	-	-	-	-	-	-	-	-	-	-	-	-	-	-	-	-
				TopSNPAsian	rs77984571	7:20512650	-	-	-	-	-	-	-	C/G	0.00753839	-0.138993	0.0520169	0.734025	0.391582	0	-	-	-	-	-	-	-	-	-	-	-	-	-	-
				TopSNPCombined	rs7786537	7:20427776	C/G	1.04626e-05	-0.13106	0.0297365	1.53294	0.820791	0	C/G	0.124191	-0.0633624	0.0412135	0.485998	0.485718	0	C/G	1.12131e-05	-0.107997	0.0245875	3.85707	0.696012	0	7.68658e-06	-0.107883	0.0241147	1.77441	0.182837	43.6432	-
	7p14.1	ELMO1	Mells et al (2011)	TopSNPEuropean	rs60600003	7:37382465	G/T	4.7029e-13	0.253264	0.035012	3.55809	0.469101	0	-	-	-	-	-	-	-	-	-	-	-	-	-	-	-	-	-	-	-	-	-
				TopSNPAsian	rs7790608	7:36825122	-	-	-	-	-	-	-	G/T	0.00592897	0.108623	0.0394751	0.9186	0.337843	0	-	-	-	-	-	-	-	-	-	-	-	-	-	-
				TopSNPCombined	rs10230459	7:37431559	G/C	4.63772e-11	0.221148	0.0335983	2.99829	0.558111	0	G/C	0.873901	-0.0280063	0.176468	0.0208957	0.885063	0	G/C	2.58751e-10	0.212495	0.0336137	5.00745	0.542858	0	1.22429e-10	0.212432	0.0330054	1.92372	0.165447	48.0175	-
	7q32.1	IRF5	Hirschfield et al (2010)	TopSNPEuropean	rs12531711	7:128617466	G/A	8.57415e-41	0.4202	0.0313452	0.779413	0.941187	0	-	-	-	-	-	-	-	-	-	-	-	-	-	-	-	-	-	-	-	-	-
				TopSNPAsian	rs690686	7:129211489	T/C	0.251831	-0.0452097	0.039453	7.8461	0.0973814	49.0192	T/C	0.00160696	-0.500283	0.158586	0.347695	0.555421	0	T/C	0.0665422	-0.0715462	0.038995	16.2097	0.0126714	62.9852	0.0609838	-0.0717331	0.038286	7.75445	0.00535802	87.1042	-
				TopSNPCombined	rs6969930	7:128630313	T/C	3.41949e-13	-0.163784	0.0225079	4.44396	0.349244	9.99028	T/C	0.0560586	0.0737237	0.0385871	1.74001	0.187138	42.529	T/C	1.61164e-07	-0.103826	0.0198167	35.4476	3.52889e-06	83.0736	1.02106e-07	-0.103489	0.0194421	28.2676	1.0565e-07	96.4624	-
	7q34	ZC3HAV1L	-	TopSNPEuropean	rs370193557	7:138729543	GAAT/G	1.88936e-08	0.121991	0.0216995	8.32937	0.0802312	51.9772	G/GAAT	0.00691824	-0.11693	0.0432953	0.183721	0.668195	0	G/GAAT	9.37481e-10	-0.120981	0.0197691	8.52439	0.202145	29.6138	4.4878e-10	0.120975	0.0193993	0.0109211	0.91677	0	-
				TopSNPAsian	rs12056141	7:138797730	-	-	-	-	-	-	-	G/A	0.00104515	0.17609	0.0537174	2.99424	0.0835612	66.6025	-	-	-	-	-	-	-	-	-	-	-	-	-	-
				TopSNPCombined	rs370193557	7:138729543	GAAT/G	1.88936e-08	0.121991	0.0216995	8.32937	0.0802312	51.9772	G/GAAT	0.00691824	-0.11693	0.0432953	0.183721	0.668195	0	G/GAAT	9.37481e-10	-0.120981	0.0197691	8.52439	0.202145	29.6138	4.4878e-10	0.120975	0.0193993	0.0109211	0.91677	0	-
	8q24.21	PVT1	-	TopSNPEuropean	rs4733851	8:129264420	A/G	2.18359e-07	0.114437	0.0220793	9.24516	0.0552554	56.7341	G/A	0.0453721	-0.106818	0.0533773	2.42743	0.119228	58.8041	G/A	4.98323e-08	-0.113331	0.0207874	11.6906	0.0692385	48.6766	2.78658e-08	0.113324	0.0204027	0.0173975	0.895064	0	-
				TopSNPAsian	rs1902780	8:129211788	T/C	0.013656	0.0966029	0.039171	1.49303	0.827876	0	C/T	0.000550757	-0.134144	0.0388286	0.0155534	0.900751	0	C/T	4.05663e-05	-0.115468	0.0281339	1.98911	0.920697	0	2.79227e-05	0.115538	0.0275762	0.463288	0.496091	0	-
				TopSNPCombined	rs4733851	8:129264420	A/G	2.18359e-07	0.114437	0.0220793	9.24516	0.0552554	56.7341	G/A	0.0453721	-0.106818	0.0533773	2.42743	0.119228	58.8041	G/A	4.98323e-08	-0.113331	0.0207874	11.6906	0.0692385	48.6766	2.78658e-08	0.113324	0.0204027	0.0173975	0.895064	0	-
	9q22.33	TRIM14	-	TopSNPEuropean	rs11390003	9:100741912	GA/G	2.56067e-08	-0.149172	0.0267857	8.81898	0.0657869	54.6433	GA/G	0.119562	-0.113498	0.0729134	0.682898	0.408591	0	GA/G	1.52015e-08	-0.144958	0.0256142	9.72001	0.136949	38.2716	8.20065e-09	-0.14493	0.0251428	0.210916	0.64605	0	-
				TopSNPAsian	rs10283737	9:100780063	-	-	-	-	-	-	-	G/T	0.00123954	0.148087	0.0458527	1.60293	0.205489	37.6142	-	-	-	-	-	-	-	-	-	-	-	-	-	-
				TopSNPCombined	rs112500293	9:100763455	T/C	6.1252e-08	-0.146727	0.0270959	10.3317	0.0351965	61.2841	T/C	0.0200776	-0.169875	0.0730678	2.17627	0.140154	54.0498	T/C	7.6255e-09	-0.149507	0.0258818	12.5992	0.0498615	52.3778	3.96611e-09	-0.149525	0.0254053	0.0882302	0.766439	0	-
	9q32	TNFSF15	Nakamura et al (2012)	TopSNPEuropean	rs6478109	9:117568766	A/G	2.79158e-06	-0.10768	0.0229811	4.10572	0.391887	2.57492	A/G	3.33067e-15	-0.314339	0.0399061	7.29538	0.0069132	86.2927	A/G	4.996e-15	-0.158858	0.0202981	32.2495	1.46151e-05	81.3951	1.33444e-15	-0.159147	0.0199149	20.1393	7.20022e-06	95.0346	<0.0001
				TopSNPAsian	rs56211063	9:117585897	C/G	0.0340097	0.449027	0.21181	4.72699	0.316474	15.3795	C/G	9.11784e-26	0.435216	0.0414621	2.8063	0.0938948	64.3659	C/G	1.13109e-25	0.435729	0.0415843	7.53755	0.273978	20.3985	9.28776e-27	0.435726	0.0406898	0.00409476	0.948978	0	-
				TopSNPCombined	rs1322057	9:117578374	G/A	0.00938575	0.507834	0.195496	6.44299	0.168418	37.917	G/A	1.35552e-25	0.434491	0.0415237	3.01131	0.0826853	66.7919	G/A	5.47562e-26	0.43768	0.0415095	9.59446	0.142802	37.4639	4.51417e-27	0.437657	0.0406175	0.134673	0.713636	0	-
	10q11.23	WDFY4	-	TopSNPEuropean	rs7097397	10:50025396	A/G	2.41959e-10	-0.143772	0.0227055	9.37176	0.0524501	57.3186	-	-	-	-	-	-	-	-	-	-	-	-	-	-	-	-	-	-	-	-	-
				TopSNPAsian	rs76129863	10:50437561	-	-	-	-	-	-	-	T/C	0.00483163	0.556605	0.197514	0.0326606	0.856585	0	-	-	-	-	-	-	-	-	-	-	-	-	-	-
				TopSNPCombined	rs7922169	10:50045456	G/T	5.3149e-07	-0.108426	0.0216221	6.43015	0.169245	37.7931	T/G	0.018282	0.0989669	0.0419377	1.94925	0.162667	48.6983	T/G	5.47099e-08	0.106451	0.0195852	8.421	0.208853	28.7495	3.05108e-08	-0.10644	0.0192182	0.0401901	0.841109	0	-
	11p15.5	IRF7	-	TopSNPEuropean	rs58523027	11:646986	TAA/T	3.99581e-08	-0.123465	0.0224848	1.98906	0.73777	0	-	-	-	-	-	-	-	-	-	-	-	-	-	-	-	-	-	-	-	-	-
				TopSNPAsian	rs3216	11:214421	C/G	0.577154	-0.013519	0.0242473	3.8763	0.423005	0	C/G	0.0817267	-0.10433	0.0599338	2.42572	0.119359	58.7751	C/G	0.25242	-0.0262098	0.0229008	8.3427	0.214056	28.0808	0.242122	-0.0262919	0.0224775	1.97288	0.160142	49.3127	-
				TopSNPCombined	rs9667500	11:683761	G/A	3.87643e-05	-0.0916393	0.0222711	3.06872	0.546393	0	G/A	0.756216	-0.0138769	0.0446988	0.927916	0.335405	0	G/A	0.000173728	-0.0762667	0.0203137	6.50567	0.368986	7.77279	0.000132724	-0.076174	0.0199338	2.42463	0.119441	58.7566	-
	11q13.1	CCDC88B	Mells et al (2011)	TopSNPEuropean	rs11601860	11:64110422	T/A	1.45102e-10	-0.146003	0.0227758	6.36026	0.173811	37.1095	-	-	-	-	-	-	-	-	-	-	-	-	-	-	-	-	-	-	-	-	-
				TopSNPAsian	rs750832	11:64163302	G/A	0.104764	-0.0426588	0.0262972	2.62925	0.621651	0	G/A	0.0126856	-0.132467	0.0531467	1.79149	0.180745	44.1804	G/A	0.0121746	-0.0602158	0.0240187	6.79441	0.340279	11.6922	0.0104881	-0.060322	0.0235697	2.29387	0.129886	56.4056	-
				TopSNPCombined	rs521319	11:64172031	A/G	0.00141589	0.076216	0.0238817	5.04432	0.28278	20.7029	A/G	0.435286	0.0512446	0.0656832	2.49473	0.114228	59.9155	A/G	0.00134291	0.0733196	0.0228649	7.67107	0.263205	21.7841	0.00109123	0.0733003	0.0224442	0.12766	0.720871	0	-
	11q23.1	POU2AF1	Nakamura et al (2012)	TopSNPEuropean	rs12419634	11:111239365	G/C	8.27702e-09	-0.128326	0.0222683	0.787942	0.940057	0	C/G	1.60295e-07	0.215619	0.0411461	0.599991	0.438581	0	C/G	1.22236e-13	0.147987	0.0199594	4.99112	0.544953	0	3.95951e-14	-0.148102	0.0195842	3.48126	0.0620674	71.2748	-
				TopSNPAsian	rs4938534	11:111275133	G/A	5.32769e-07	-0.114369	0.0228094	1.20478	0.877312	0	G/A	2.81816e-10	-0.246738	0.0391122	1.64817	0.199208	39.3266	G/A	1.86517e-13	-0.147775	0.0200832	11.7011	0.0689781	48.7229	5.93967e-14	-0.147962	0.0197036	8.54696	0.003461	88.2999	<0.0001
				TopSNPCombined	rs12419634	11:111239365	G/C	8.27702e-09	-0.128326	0.0222683	0.787942	0.940057	0	C/G	1.60295e-07	0.215619	0.0411461	0.599991	0.438581	0	C/G	1.22236e-13	0.147987	0.0199594	4.99112	0.544953	0	3.95951e-14	-0.148102	0.0195842	3.48126	0.0620674	71.2748	-
	11q23.3	CXCR5	Mells et al (2011)	TopSNPEuropean	rs201150316	11:118740104	AT/A	5.15763e-35	-0.369175	0.0298888	3.07994	0.544538	0	AT/A	8.68166e-06	-0.302946	0.0681138	0.746466	0.387597	0	AT/A	7.91659e-38	-0.358549	0.0278873	4.64656	0.589875	0	3.39117e-39	-0.358482	0.0273697	0.792774	0.373263	0	-
				TopSNPAsian	rs480958	11:118577990	G/A	0.00104576	0.0705428	0.0215206	1.31935	0.858085	0	G/A	1.00535e-10	0.262282	0.0405623	0.72009	0.396114	0	G/A	6.54503e-09	0.112414	0.0193744	20.0857	0.00267377	70.128	3.10125e-09	0.11266	0.0190107	17.4365	2.9706e-05	94.2649	<0.0001
				TopSNPCombined	rs7119044	11:118738298	G/C	1.18623e-34	-0.366958	0.0298856	3.92234	0.416618	0	G/C	3.44694e-06	-0.320149	0.0689647	0.195998	0.65797	0	G/C	6.85218e-38	-0.359605	0.0279399	4.51957	0.60673	0	2.80329e-39	-0.359558	0.0274216	0.387852	0.533431	0	-
	11q24.3	ETS1	-	TopSNPEuropean	rs10893872	11:128325553	T/C	9.06644e-06	0.0960914	0.0216504	3.83214	0.4292	0	T/C	5.27988e-05	0.155931	0.0385693	3.50108	0.0613287	71.4374	T/C	9.76892e-09	0.110347	0.019242	9.22786	0.161163	34.9795	4.93931e-09	0.110429	0.0188793	1.83035	0.176086	45.3658	-
				TopSNPAsian	rs11430718	11:128307445	GA/G	0.34482	0.0229609	0.0243054	9.66409	0.0464827	58.6096	G/GA	1.11496e-06	-0.192439	0.0395137	5.7381	0.0166008	82.5726	G/GA	0.00103586	-0.06923	0.0211028	29.2211	5.52458e-05	79.4669	0.000789997	0.069483	0.0207024	13.3465	0.000258905	92.5074	<0.0001
				TopSNPCombined	rs10893872	11:128325553	T/C	9.06644e-06	0.0960914	0.0216504	3.83214	0.4292	0	T/C	5.27988e-05	0.155931	0.0385693	3.50108	0.0613287	71.4374	T/C	9.76892e-09	0.110347	0.019242	9.22786	0.161163	34.9795	4.93931e-09	0.110429	0.0188793	1.83035	0.176086	45.3658	-
	12p13.31	TNFRSF1A	Mells et al (2011)	TopSNPEuropean	rs1800693	12:6440009	C/T	1.19059e-16	0.179759	0.021699	3.97675	0.409161	0	-	-	-	-	-	-	-	-	-	-	-	-	-	-	-	-	-	-	-	-	-
				TopSNPAsian	rs9669611	12:6503786	-	-	-	-	-	-	-	T/C	0.000296778	0.178823	0.0494246	0.0166153	0.897437	0	-	-	-	-	-	-	-	-	-	-	-	-	-	-
				TopSNPCombined	rs11064410	12:6919569	G/A	0.0310041	0.13275	0.0615432	0.52113	0.971412	0	G/A	0.0769321	0.0914709	0.0517144	0.0230687	0.879279	0	G/A	0.00717722	0.10863	0.0404053	0.817865	0.991586	0	0.00610992	0.108555	0.0395922	0.263692	0.607595	0	-
	12q24.12	SH2B3	Liu et al (2012)	TopSNPEuropean	rs35350651	12:111907431	AC/A	5.49987e-19	-0.191253	0.0214806	2.44553	0.654416	0	-	-	-	-	-	-	-	-	-	-	-	-	-	-	-	-	-	-	-	-	-
				TopSNPAsian	rs6489979	12:111614736	-	-	-	-	-	-	-	T/C	0.00956517	0.112568	0.043443	2.84178	0.0918425	64.8108	-	-	-	-	-	-	-	-	-	-	-	-	-	-
				TopSNPCombined	rs739496	12:111887659	G/A	1.32283e-12	-0.196073	0.0276474	1.90158	0.753855	0	A/G	0.615091	-0.0316434	0.0629319	1.14081	0.285482	12.3428	A/G	6.29392e-10	0.159464	0.0257912	14.3963	0.0255093	58.3226	3.1604e-10	-0.159233	0.0253124	10.975	0.000923487	90.8884	-
	13q14.11	TNFSF11	Juran et al (2012)	TopSNPEuropean	rs9533122	13:43055002	A/G	5.83089e-13	-0.155125	0.021532	2.00164	0.735456	0	G/A	0.477623	0.036393	0.0512483	2.65088	0.103493	62.2767	G/A	1.08676e-11	0.137424	0.0202257	9.37181	0.153722	35.9782	4.61251e-12	-0.13731	0.0198511	4.5622	0.032685	78.0808	-
				TopSNPAsian	13:42644298:GCTT:ACTT	13:42644298	ACTT/GCTT	0.542314	0.0186659	0.0306341	2.29461	0.68175	0	ACTT/GCTT	0.000434666	-0.195027	0.0554355	0.0373938	0.846665	0	ACTT/GCTT	0.256042	-0.0310379	0.027327	14.1147	0.028381	57.4911	0.242689	-0.0313249	0.0268125	11.3833	0.000741068	91.2152	-
				TopSNPCombined	rs79344245	13:43050454	T/C	8.44547e-13	-0.158603	0.0221707	4.84269	0.303823	17.4013	C/T	0.152441	0.0679797	0.0475063	1.82504	0.176715	45.2066	C/T	3.38995e-12	0.142495	0.0204719	9.75944	0.135155	38.5211	1.36367e-12	-0.142395	0.0200905	2.98815	0.083876	66.5345	-
	13q14.2	DLEU1	Cordell et al (2015)	TopSNPEuropean	rs9591325	13:50811220	C/T	2.14274e-19	-0.451884	0.050169	2.98311	0.560655	0	-	-	-	-	-	-	-	-	-	-	-	-	-	-	-	-	-	-	-	-	-
				TopSNPAsian	rs279075	13:51100714	C/A	0.789606	0.00681347	0.0255356	3.61643	0.460397	0	A/C	0.00166927	-0.127625	0.0405993	0.253749	0.614447	0	A/C	0.0635898	-0.0408748	0.0220344	10.44	0.107305	42.5286	0.0574979	0.0410588	0.0216155	6.34481	0.0117725	84.2391	-
				TopSNPCombined	rs199565066	13:51121377	C/CA	4.16121e-08	-0.289874	0.0528594	2.00288	0.735229	0	C/CA	0.0362798	-0.124412	0.0594199	1.87169	0.171281	46.5724	C/CA	7.08628e-08	-0.217084	0.040283	8.362	0.212763	28.2468	4.04421e-08	-0.216778	0.0394938	4.3286	0.0374771	76.8978	-
	14q13.2	FAM177A1	-	TopSNPEuropean	rs712315	14:35409701	A/T	5.70441e-07	0.148464	0.0296871	5.53272	0.236869	27.7028	-	-	-	-	-	-	-	-	-	-	-	-	-	-	-	-	-	-	-	-	-
				TopSNPAsian	rs199892962	14:35646404	-	-	-	-	-	-	-	AT/A	4.36066e-06	0.198217	0.0431525	0.269001	0.604003	0	-	-	-	-	-	-	-	-	-	-	-	-	-	0.002
				TopSNPCombined	rs799469	14:35444425	G/A	2.37098e-06	0.139349	0.0295298	3.56155	0.468581	0	G/A	5.14159e-05	0.194345	0.0479971	0.0770835	0.781289	0	G/A	1.73154e-09	0.154368	0.0256375	4.62472	0.592764	0	8.20406e-10	0.15445	0.0251509	0.952396	0.32911	0	-
	14q24.1	RAD51B	Mells et al (2011)	TopSNPEuropean	rs3784099	14:68749927	A/G	8.30621e-17	-0.203016	0.0243697	4.54785	0.336912	12.0463	A/G	0.863426	-0.0105869	0.0615464	0.00427435	0.947873	0	A/G	1.68754e-14	-0.177104	0.0230844	13.2927	0.0386159	54.8625	5.76768e-15	-0.176936	0.0226581	8.45055	0.00364932	88.1665	-
				TopSNPAsian	rs12882030	14:69005283	-	-	-	-	-	-	-	G/A	0.000442316	-0.142623	0.0405934	1.18541	0.276257	15.6412	-	-	-	-	-	-	-	-	-	-	-	-	-	-
				TopSNPCombined	rs3784099	14:68749927	A/G	8.30621e-17	-0.203016	0.0243697	4.54785	0.336912	12.0463	A/G	0.863426	-0.0105869	0.0615464	0.00427435	0.947873	0	A/G	1.68754e-14	-0.177104	0.0230844	13.2927	0.0386159	54.8625	5.76768e-15	-0.176936	0.0226581	8.45055	0.00364932	88.1665	-
	14q32.12	RIN3	-	TopSNPEuropean	rs72699866	14:93114787	A/G	2.88946e-11	-0.195158	0.0293378	2.49438	0.645642	0	-	-	-	-	-	-	-	-	-	-	-	-	-	-	-	-	-	-	-	-	-
				TopSNPAsian	rs76914265	14:93219854	-	-	-	-	-	-	-	G/C	0.000115608	-0.296523	0.0769139	1.71939	0.189772	41.8398	-	-	-	-	-	-	-	-	-	-	-	-	-	0.0143
				TopSNPCombined	rs4904964	14:93099867	C/A	9.6539e-09	-0.134873	0.0235106	4.61416	0.329225	13.3103	C/A	0.17025	-0.0578409	0.0421766	0.200237	0.654529	0	C/A	2.45426e-08	-0.116715	0.0209298	7.44872	0.281334	19.4493	1.35874e-08	-0.116611	0.0205355	2.545	0.110644	60.7073	-
	14q32.32	TNFAIP2	Mells et al (2011)	TopSNPEuropean	rs59643720	14:103564807	C/A	2.73281e-38	0.316412	0.0244524	2.95033	0.566171	0	-	-	-	-	-	-	-	-	-	-	-	-	-	-	-	-	-	-	-	-	-
				TopSNPAsian	rs2403135	14:103619239	-	-	-	-	-	-	-	T/C	6.74844e-05	-0.172566	0.0433041	1.45097	0.228372	31.0807	-	-	-	-	-	-	-	-	-	-	-	-	-	0.0023
				TopSNPCombined	rs8012262	14:103620614	G/A	0.00462899	-0.181347	0.06404	1.37922	0.847798	0	G/A	0.00980655	-0.135242	0.0523671	0.925234	0.336104	0	G/A	0.000201304	-0.153801	0.0413736	2.62685	0.85401	0	0.000149535	-0.153717	0.040539	0.310615	0.577303	0	-
	16p13.13	CLEC16A	Mells et al (2011)	TopSNPEuropean	rs9652601	16:11174365	A/G	6.6932e-24	-0.239954	0.0237919	1.54209	0.81916	0	A/G	0.00429598	-0.138125	0.0483704	0.412963	0.520469	0	A/G	4.43767e-24	-0.220237	0.0217555	5.64766	0.463793	0	6.32446e-25	-0.220117	0.0213491	3.56849	0.0588857	71.977	-
				TopSNPAsian	rs7205916	16:11189256	A/C	4.14213e-21	-0.338529	0.0358867	3.55341	0.469803	0	A/C	1.62543e-06	-0.248323	0.0517861	0.000742532	0.978261	0	A/C	8.28603e-25	-0.309412	0.0300728	5.67732	0.460289	0	1.01506e-25	-0.309264	0.0294965	2.04983	0.152224	51.2154	<0.0001
				TopSNPCombined	rs12919083	16:11188930	C/A	3.40781e-23	-0.235177	0.0236914	1.85718	0.762006	0	C/A	1.64231e-05	-0.188994	0.0438635	0.623882	0.429608	0	C/A	3.6337e-26	-0.224808	0.0212446	3.36934	0.761265	0	4.19865e-27	-0.224747	0.0208451	0.858197	0.354244	0	-
	16p12.1	IL21R	Qiu et al (2017)	TopSNPEuropean	rs1119132	16:27403469	A/G	6.58105e-10	-0.20264	0.0328117	1.39356	0.845313	0	A/G	3.81527e-06	-0.220832	0.0477867	0.399662	0.527264	0	A/G	4.08562e-14	-0.208439	0.0275772	1.89523	0.929077	0	1.28796e-14	-0.208469	0.0270492	0.0984914	0.753648	0	-
				TopSNPAsian	rs2189521	16:27413566	-	-	-	-	-	-	-	C/T	1.87092e-06	-0.217552	0.0456381	1.07644	0.299495	7.10135	-	-	-	-	-	-	-	-	-	-	-	-	-	0.0003
				TopSNPCombined	rs1119132	16:27403469	A/G	6.58105e-10	-0.20264	0.0328117	1.39356	0.845313	0	A/G	3.81527e-06	-0.220832	0.0477867	0.399662	0.527264	0	A/G	4.08562e-14	-0.208439	0.0275772	1.89523	0.929077	0	1.28796e-14	-0.208469	0.0270492	0.0984914	0.753648	0	-
	16q22.1	DPEP3	-	TopSNPEuropean	rs79577483	16:68036939	G/A	1.23004e-11	0.211743	0.031246	0.347631	0.986536	0	-	-	-	-	-	-	-	-	-	-	-	-	-	-	-	-	-	-	-	-	-
				TopSNPAsian	rs698729	16:68624205	G/C	0.052108	-0.0539776	0.0277914	5.31943	0.256064	24.8039	G/C	0.019028	-0.119128	0.0508013	3.71025	0.0540794	73.0476	G/C	0.00556008	-0.0688978	0.024849	10.3399	0.111049	41.9723	0.00466386	-0.0689844	0.0243815	1.26585	0.260546	21.002	-
				TopSNPCombined	rs111644390	16:68046323	TC/T	2.78121e-11	0.203634	0.0305862	0.294181	0.990187	0	TC/T	0.504161	0.038405	0.0574962	0.363962	0.546314	0	TC/T	1.17988e-09	0.167402	0.0275199	7.32008	0.292258	18.0337	5.95994e-10	0.167189	0.0270031	6.4368	0.011178	84.4643	-
	16q24.1	IRF8	Mells et al (2011)	TopSNPEuropean	rs11117432	16:86019271	A/G	2.81611e-24	-0.273228	0.026862	5.19922	0.26746	23.0654	-	-	-	-	-	-	-	-	-	-	-	-	-	-	-	-	-	-	-	-	-
				TopSNPAsian	rs9938016	16:86002524	-	-	-	-	-	-	-	T/C	4.10551e-05	-0.307782	0.0750421	0.195063	0.658736	0	-	-	-	-	-	-	-	-	-	-	-	-	-	0.0011
				TopSNPCombined	rs12444221	16:85967285	T/C	1.00099e-05	-0.121795	0.0275744	1.94811	0.745303	0	T/C	0.0833994	-0.110495	0.0638222	2.76093	0.0965922	63.7803	T/C	3.2575e-06	-0.120029	0.0257912	4.73637	0.578043	0	2.12288e-06	-0.120017	0.0253129	0.026417	0.870886	0	-
	17q12	IKZF3	Liu et al (2010)	TopSNPEuropean	rs33938760	17:38044893	CTT/C	1.75175e-33	-0.260606	0.0216036	7.38473	0.116901	45.8341	C/CTT	4.06675e-13	0.309255	0.0426364	0.115994	0.73342	0	C/CTT	4.1497e-43	0.270485	0.0196386	8.57276	0.19907	30.0108	9.00057e-45	-0.270544	0.019271	1.03596	0.308764	3.4709	-
				TopSNPAsian	rs12942330	17:37939839	-	-	-	-	-	-	-	T/C	5.77316e-15	0.318637	0.0408004	0.955392	0.328351	0	-	-	-	-	-	-	-	-	-	-	-	-	-	<0.0001
				TopSNPCombined	rs71152606	17:37975214	C/CTTCTA	4.27738e-33	-0.25829	0.0215412	6.95435	0.13832	42.482	CTTCTA/C	2.37588e-14	0.31082	0.0407448	1.01006	0.314889	0.995878	CTTCTA/C	8.36276e-44	0.269698	0.0194078	9.30889	0.156937	35.5455	1.49434e-45	-0.269765	0.0190436	1.29905	0.254386	23.0208	-
	17q21.31	MAPT	Liu et al (2012)	TopSNPEuropean	17:44149348:A:C	17:44149348	C/A	8.16003e-11	-0.172171	0.0264975	10.2447	0.0365014	60.9554	-	-	-	-	-	-	-	-	-	-	-	-	-	-	-	-	-	-	-	-	-
				TopSNPAsian	rs242557	17:44019712	-	-	-	-	-	-	-	G/A	0.0722903	-0.0702874	0.0391075	1.24546	0.264421	19.7086	-	-	-	-	-	-	-	-	-	-	-	-	-	-
				TopSNPCombined	rs2435200	17:44071851	A/G	0.00115286	-0.0703433	0.0216421	13.4349	0.00933532	70.2267	A/G	0.739007	-0.0127929	0.0383976	0.00121498	0.972194	0	A/G	0.00325337	-0.0565472	0.0192159	15.2008	0.0187511	60.5284	0.0027436	-0.0564684	0.0188536	1.70482	0.191659	41.3427	-
	18q22.2	CD226	-	TopSNPEuropean	rs1808094	18:67526026	T/C	2.78922e-09	0.127739	0.0214921	1.5622	0.815569	0	T/C	0.00691813	0.106414	0.0394015	0.0774489	0.780785	0	T/C	1.65834e-10	0.122877	0.0192294	1.87332	0.930973	0	7.46153e-11	0.122849	0.0188677	0.225754	0.63469	0	-
				TopSNPAsian	rs76486918	18:67081620	T/C	0.00846796	-0.115673	0.043935	4.03354	0.401486	0.831559	T/C	0.00271567	-0.907342	0.302628	2.83635	0.092153	64.7435	T/C	0.00289403	-0.131895	0.0442783	13.7961	0.0319988	56.5094	0.00239529	-0.132014	0.0434792	6.70212	0.00962986	85.0793	-
				TopSNPCombined	rs1808094	18:67526026	T/C	2.78922e-09	0.127739	0.0214921	1.5622	0.815569	0	T/C	0.00691813	0.106414	0.0394015	0.0774489	0.780785	0	T/C	1.65834e-10	0.122877	0.0192294	1.87332	0.930973	0	7.46153e-11	0.122849	0.0188677	0.225754	0.63469	0	-
	19p13.2	TYK2	Liu et al (2012)	TopSNPEuropean	rs2304256	19:10475652	A/C	4.42846e-17	-0.205245	0.0244295	4.5441	0.337351	11.9737	-	-	-	-	-	-	-	-	-	-	-	-	-	-	-	-	-	-	-	-	-
				TopSNPAsian	rs16999593	19:10291181	-	-	-	-	-	-	-	C/T	0.00522493	0.136998	0.0490535	0.844289	0.358173	0	-	-	-	-	-	-	-	-	-	-	-	-	-	-
				TopSNPCombined	rs3760650	19:10515804	C/T	2.19678e-05	-0.0991531	0.0233637	0.779574	0.941165	0	T/C	0.0912048	0.06645	0.039341	0.211022	0.645967	0	T/C	9.49663e-06	0.0906736	0.0204758	1.51947	0.958191	0	6.44009e-06	-0.0906263	0.0200883	0.510844	0.474774	0	-
	19q13.33	SPIB	Liu et al (2010)	TopSNPEuropean	rs3745516	19:50926742	A/G	2.64687e-30	0.274319	0.0239747	3.25716	0.515749	0	-	-	-	-	-	-	-	-	-	-	-	-	-	-	-	-	-	-	-	-	-
				TopSNPAsian	rs3219325	19:50895161	-	-	-	-	-	-	-	T/C	0.00868372	-0.140993	0.0537267	0.461238	0.497046	0	-	-	-	-	-	-	-	-	-	-	-	-	-	-
				TopSNPCombined	rs1274604	19:50969325	A/G	0.0563276	-0.0425178	0.0222782	4.13712	0.387767	3.31435	A/G	0.041042	-0.0845041	0.0413606	0.0161374	0.898914	0	A/G	0.00941537	-0.051905	0.0199897	4.97997	0.546385	0	0.00806998	-0.0519598	0.0196139	0.798747	0.371468	0	-
	22q13.1	SYNGR1	Mells et al (2011)	TopSNPEuropean	rs137687	22:39740078	A/G	2.37433e-23	-0.217763	0.0218724	2.45456	0.65279	0	-	-	-	-	-	-	-	-	-	-	-	-	-	-	-	-	-	-	-	-	-
				TopSNPAsian	rs118047897	22:39400858	-	-	-	-	-	-	-	A/C	0.00556272	-0.586957	0.211707	0.559217	0.454576	0	-	-	-	-	-	-	-	-	-	-	-	-	-	-
				TopSNPCombined	rs13054016	22:39333742	G/A	0.0126229	0.0533268	0.02138	0.829276	0.934481	0	A/G	0.879112	-0.00635708	0.0417967	0.79143	0.373668	0	A/G	0.0244529	-0.0436435	0.0193976	2.65657	0.85055	0	0.0220302	0.0435857	0.0190343	1.00095	0.317082	0.0945699	-

## Sheet: Suppl. Table 2
			Supplementary Table 2. Previously identified PBC risk loci that did not reach genome-wide level of significance in the current study. V1 refers to the lead variant reported in the previous, published study; while V2E, V2A, and V2C refer to the most strongly-associated variant within 25 kb of V1 in genome-wide meta-analysis (GWMA) of the European panels, Asian panels, or combined panels, respectiv…
	Previous, published study							Current study
								European panels					Asian panels					Combined panels
	Locus	Previous publication	V1	Chr:BPV1	PV1	ORV1	Gene(s)	PV1E	ORV1E	V2E	Chr:BPV2E	PV2E	PV1A	ORV1A	V2A	Chr:BPV2A	PV2A	PV1C	ORV1C	V2C	Chr:BPV2C	PV2C
	2q12.1	Cordell et al (2015)	rs12712133	2:102,866,273	5×10-09	1.14	IL1RL2, IL1RL1	3.26023e-06	1.10602	rs12712133	2:102,866,273	3.26023e-06	0.529932	0.970044	rs75781504	2:102,859,185	0.0569778	8.69067e-05	1.08225	rs11123915	2:102,880,823	3.87698e-05
	2q36.3	Cordell et al (2015)	rs4973341	2:228,660,362	2×10-10	1.22	CCL20	Not tested	Not tested	rs4973334	2:228,654,079	4.22367e-06	0.251672	0.945425	rs16823913	2:228,652,593	0.0337825	Not tested	Not tested	rs4973334	2:228,654,079	1.88783e-06
	4p16.3	Cordell et al (2015)	rs11724804	4:965,779	9×10-12	1.22	DGKQ	Not tested	Not tested	rs6848199	4:940,838	1.09961e-07	Not tested	Not tested	None tested	None tested	None tested	Not tested	Not tested	None tested	None tested	None tested
	4q27	Qiu et al (2017)	rs925550	4:123,588,526	4×10-13	1.31	IL21	0.186503	1.03966	rs1913191	4:123,601,514	0.00352645	Not tested	Not tested	rs75802552	4:123,599,321	2.98227e-06	Not tested	Not tested	rs2390353	4:123,602,097	1.30372e-05
	5q21.1	Cordell et al (2015)	rs526231	5:102,681,381	1×10-08	1.15	PAM	Not tested	Not tested	rs201042395	5:102,663,080	2.1122e-06	Not tested	Not tested	rs12187443	5:102,660,400	0.0123382	Not tested	Not tested	rs201042395	5:102,663,080	2.40904e-07
	15q25.1	Qiu et al (2017)	rs11556218	15:81,598,269	9×10-09	1.29	IL16	0.221416	1.04926	rs79431016	15:81,588,521	0.0988228	Not tested	Not tested	rs146898352	15:81,612,482	0.0329101	Not tested	Not tested	rs74028612	15:81,616,329	0.0632954
	16p12.2	Kawashima et al (2017)	rs7404928	16:23,888,840	4×10-09	1.26	PRKCB	0.0520858	0.95412	rs56818147	16:23,865,164	0.003521	4.37297e-06	0.827937	rs8044722	16:23,878,119	3.62609e-07	8.95015e-05	0.920149	rs56098067	16:23,881,203	2.91628e-05
	16q21	Qiu et al (2017)	rs2550374	16:58,254,448	2×10-08	1.23	CSNK2A2, CCDC113	0.00236818	1.0778	rs2550373	16:58,254,348	1.9589e-06	0.756041	0.988023	rs1834015	16:58,279,088	0.0301536	0.00725979	0.944661	rs113989072	16:58,255,468	2.53489e-06
	19p13.3	Qiu et al (2017)	rs10415976	19:941,603	4×10-12	1.3	ARID3A	Not tested	Not tested	rs350137	19:924,362	0.116702	Not tested	Not tested	None tested	None tested	None tested	Not tested	Not tested	None tested	None tested	None tested

## Sheet: Suppl. Table 3
		Supplementary Table 3. Fine-mapping of PBC risk loci using FINEMAP and COJO. At each risk locus, FINEMAP estimates the posterior probability that the association signal is generated by a single causal variant, two causal variants, or three causal variants; while COJO tests association with each variant across the risk locus conditional on other variants at that locus, and thus identifies independ…
	Locus	GWMA of the European panels							GWMA of the Asian panels
		FINEMAP			COJO				FINEMAP			COJO
		1 variant	2 variants	3 variants	Variant	Position	P-value	Mapped gene	1 variant	2 variants	3 variants	Variant	Position	P-value	Mapped gene
	1p36.32	0.951	0.0484	0.000226	rs867436	1:2523723	3.06395e-09	MMEL1
	1p31.3	0.0483	0.452	0.499	rs6679356	1:67820194	8.71049e-63	IL12RB2
	1p13.1	0.953	0.0474	0	rs10802191	1:117065083	2.87648e-08	CD58	0.745	0.236	0.0188	rs10802190	1:117061384	3.92e-11	CD58
	1q23.1	0.92	0.0795	0.000152	rs945635	1:157670290	1.62664e-08	FCRL3
	1q31.3	0.804	0.189	0.00748	rs12123169	1:197780966	1.08937e-17	DENND1B - C1orf53
	1q32.1	0.853	0.143	0.00382	rs55734382	1:201019059	2.14362e-09	CACNA1S
	2p25.1	0.884	0.115	0.00118	rs891058	2:8442547	5.46887e-07	LINC00299
	2p23.3	0.104	0.805	0.0911	rs34655300	2:25514333	5.39972e-10	DNMT3A
	2q21.3	0.879	0.119	0.00138	rs859767	2:135341200	1.58746e-09	TMEM163	0.875	0.119	0.00622	rs842349	2:135342452	1.94e-09	TMEM163
	2q32.2	0	0.00196	0.998	rs11695681	2:191290554	6.76747e-10	MFSD6	0.0382	0.777	0.185	rs11889341	2:191943742	2.69295e-12	STAT4
					rs3771317	2:191543962	2.04105e-16	NAB1
					rs11889341	2:191943742	1.29269e-17	STAT4
	2q33.2	0.614	0.368	0.0179	rs10581773	2:204660748	5.24933e-07	CD28 - CTLA4	0.882	0.0936	0.0248	rs4675370	2:204646499	9.20027e-09	CD28 - CTLA4
	3p24.3	0.885	0.114	0.00109	rs9876137	3:16961265	1.3371e-10	PLCL2
	3p24.2	0.908	0.0198	0.0007	rs6550965	3:25383587	6.21756e-14	RARB
	3q13.33	0.805	0.173	0.0221	rs2293370	3:119219934	6.58774e-25	TIMMDC1	0.89	0.108	0.00197	rs12695386	3:119209027	9.41e-10	POGLUT1
	3q25.33	0	0	1	rs17753961	3:159660283	2.10663e-48	IL12A-AS1
					rs583911	3:159710390	3.00225e-16	IL12A, IL12A-AS1
					rs589446	3:159733527	1.06463e-23	IL12A-AS1
	4q24 (1)	0.712	0.273	0.0152	rs7674640	4:103540780	1.41489e-22	NFKB1 - MANBA	0.891	0.107	0.00217	rs230534	4:103449041	6.64e-15	NFKB1
	4q24 (2)	0.903	0.0958	0.00118	rs7663401	4:106128954	2.81788e-08	TET2, TET2-AS1
	5p13.2	0.847	0.148	0.00452	rs35467801	5:35881130	6.96104e-19	IL7R - CAPSL	0.848	0.152	0.000652	rs34463936	5:35850149	3.78e-08	LOC105374724
	5q21.1	0.963	0.0365	0	rs141002831	5:100202282	1.49445e-07	ST8SIA4
	5q31.3	0.917	0.0827	0.000194	rs10062349	5:141509597	7.49483e-08	NDFIP1
	5q33.3	0.812	0.181	0.00752	rs2546890	5:158759900	2.61148e-11	LOC285626
	6q21	0.239	0.637	0.123	rs58926232	6:106563612	6.83298e-07	PRDM1 - ATG5
	6q23.3	0.0617	0.403	0.535	rs2327832	6:137973068	2.38364e-10	OLIG3 - LOC102723649
	6q27	0.887	0.112	0.000923	rs3093024	6:167532793	2.39263e-06	CCR6	0.838	0.156	0.00554	rs4709148	6:167521676	2.46785e-10	CEP43 - CCR6
	7p21.1	0.788	0.204	0.00851	rs7805218	7:20378801	4.19557e-08	ITGB8
	7p14.2-p14.1	0.914	0.0851	0.000395	rs60600003	7:37382465	4.96257e-13	ELMO1
	7q32.1	0	0.891	0.109	rs3778754	7:128575552	1.87095e-15	IRF5
					rs12531711	7:128617466	9.23622e-23	TNPO3
	7q34	0.818	0.173	0.00832	rs370193557	7:138729543	1.92966e-08	ZC3HAV1
	8q24.21	0.139	0.57	0.291	rs752429	8:128980363	4.98141e-06	PVT1
					rs4733851	8:129264420	4.85056e-07	MIR1208 - LINC00824
	9q22.33	0.94	0.0597	0	rs11390003	9:100741912	2.61553e-08	HEMGN - ANP32B
	9q32	0.546	0.435	0.0191	rs6478109	9:117568766	2.81994e-06	TNFSF15	0.018	0.795	0.187	rs56211063	9:117585897	2.50758e-25	TNFSF15 - TNFSF8
	10q11.23	0.66	0.0727	0.267	rs7097397	10:50025396	2.50498e-10	WDFY4
	11p15.5	0.0124	0.897	0.0901	rs58523027	11:646986	4.07907e-08	DEAF1
	11q13.1	0.914	0.086	0.000169	rs11601860	11:64110422	1.50541e-10	CCDC88B, MIR7155
	11q23.1	0.223	0.732	0.0445	rs12419634	11:111239365	7.30541e-09	POU2AF1	0.919	0.0813	0.000121	rs4938534	11:111275133	3.17e-10	BTG4
	11q23.3	0.672	0.282	0.0456	rs201150316	11:118740104	7.3765e-35	DDX6 - CXCR5	0.364	0.5	0.136	rs480958	11:118577990	1.13e-10	LOC105369519
	11q24.3	0.851	0.147	0.00155	rs10893872	11:128325553	9.14035e-06	LOC107984408 - ETS1
	12p13.31	0.892	0.102	0.00554	rs1800693	12:6440009	1.309e-16	TNFRSF1A
	12q24.12	0.88	0.117	0.00376	rs35350651	12:111907431	6.16447e-19	ATXN2
	13q14.11	0.914	0.086	0.000157	rs9533122	13:43055002	5.97914e-13	LINC02341
	13q14.2-q14.3	0.871	0.123	0.00575	rs9591325	13:50811220	2.44591e-19	DLEU1
	14q13.2	0.683	0.0909	0.226	rs712315	14:35409701	5.77692e-07	IGBP1P1, SRP54-AS1
	14q24.1	0.663	0.308	0.0289	rs3784099	14:68749927	8.91277e-17	RAD51B
	14q32.12	0.467	0.481	0.0521	rs72699866	14:93114787	3.02334e-11	RIN3
	14q32.32	0.389	0.535	0.0762	rs59643720	14:103564807	4.66658e-38	EXOC3L4
	16p13.13	0	0.595	0.405	rs9652601	16:11174365	2.60877e-24	CLEC16A
					rs243325	16:11354497	3.75833e-19	LOC105371082
	16p12.1	0.923	0.0744	0.00252	rs1119132	16:27403469	6.80683e-10	IL4R - IL21R
	16q22.1	0.942	0.0579	0.000115	rs79577483	16:68036939	1.27952e-11	DPEP2 - DPEP2NB
	16q24.1	0.239	0.628	0.133	rs11117432	16:86019271	3.40972e-24	LOC105371388 - LOC105371389
	17q12	0.959	0.0415	0	rs33938760	17:38044893	1.13565e-33	ZPBP2 - GSDMB	0.953	0.0463	0.000332	rs12942330	17:37939839	7.45e-15	IKZF3
	17q21.31	0.986	0.014	0	rs1029464	17:44149348	3.69078e-11	KANSL1
	18q22.2	0.907	0.091	0.00185	rs1808094	18:67526026	2.86217e-09	CD226
	19p13.2	0.781	0.201	0.0188	rs2304256	19:10475652	3.45875e-17	TYK2
	19p13.11	0.82	0.172	0.008	rs1811241	19:18235882	4.66247e-08	MAST3
	19q13.33	0.001	0.927	0.0725	rs3745516	19:50926742	3.51642e-30	SPIB
	22q13.1	0.00222	0.586	0.412	rs137687	22:39740078	2.93018e-23	RPL3 - SYNGR1

## Sheet: Suppl. Table 4
		Supplementary Table 4: Top variants at loci reaching genome-wide significance using no GC (or GMMAT-derived) correction, which did not meet genome-wide significance in the original, more conservative GC/GMMAT-corrected analysis.
		Panels	Locus	Gene	SNP			Chr:BP			A1/A2	Original results						Results when no GC/GMMAT correction is applied
Cohorts in which new signal is identfied						CHR	BP		A1	A2		P	Beta	SE	Q	Pheterogeneity	I2	P	Beta	OR	Pheterogeneity	I2
European		European	4p16.3	TMEM175	rs6848199	4	940838	4:940838	T	C	T/C	1.09961e-07	0.117683	0.0221649	1.5531	0.817196	0	1.615e-08	0.118672	1.126	0.8047	0
European		European	4q34.1	LINC02268	rs728162	4	175076323	4:175076323	T	G	T/G	6.39793e-08	-0.119845	0.0221635	2.69305	0.610432	0	7.291e-09	-0.119121	0.8877	0.6057	0
European		European	10p15.1	IL2RA	rs61839660	10	6094697	10:6094697	T	C	T/C	8.4256e-08	0.186692	0.0348451	2.79515	0.592671	0	1.613e-08	0.184902	1.2031	0.5878	0
European		European	19p13.11	MAST3	rs1811241	19	18235882	19:18235882	A	G	A/G	6.55479e-08	-0.126605	0.0234325	4.62535	0.327942	13.5201	1.412e-08	-0.125563	0.882	0.3231	14.31
		Combined	5q21.1	MACIR	rs2561476	5	102608834	5:102608834	C	T	C/T	6.29666e-08	-0.113497	0.0209785	9.78258	0.134112	38.6665	1.007e-08	-0.112385	0.8937	0.1214	40.46
Combined Asian and European		Combined	6q22.1	DSE - CBX3P9	rs2858829	6	116768917	6:116768917	G	A	G/A	8.15753e-08	-0.105244	0.0196219	6.96248	0.324331	13.8238	8.187e-09	-0.105249	0.9001	0.3196	14.45
Combined Asian and European		Combined	9q34.13	GFI1B - EEF1A1P5	rs1330292	9	135884806	9:135884806	G	T	G/T	2.7495e-07	0.13389	0.0260494	9.60474	0.142315	37.5309	3.328e-08	0.134531	1.144	0.1382	38.1
Combined Asian and European		Combined	11p13	LOC105376626	rs71457370	11	35096969	11:35096969	C	CCAGAGT	C/CCAGAGT	3.11423e-07	-0.105336	0.0205879	6.37868	0.382133	5.93658	4.941e-08	-0.103363	0.9018	0.3613	8.83
Combined Asian and European		Combined	13q32.3	DOCK9-DT - RPS6P23	rs1536657	13	99805420	13:99805420	T	C	T/C	1.25386e-07	-0.116724	0.022084	3.57303	0.734229	0	1.451e-08	-0.116983	0.8896	0.7305	0
Combined Asian and European		Combined	19p13.11	HAUS8	rs2305754	19	17179789	19:17179789	G	A	G/A	2.12414e-07	-0.107623	0.0207441	2.60534	0.856497	0	3.052e-08	-0.106695	0.8988	0.8507	0
Combined Asian and European		Combined	22q13.2	SREBF2	rs73163382	22	42251917	22:42251917	C	G	C/G	2.57892e-07	-0.362186	0.0703018	11.6585	0.0700364	48.5353	3.821e-08	-0.358534	0.6987	0.0642	49.58

## Sheet: Suppl. Table 5
	Supplementary Table 5: Top results (P<1×10-10) for an independent signal on chromosome 7 confirmed at genome-wide signficance using trans-ethnic analysis implemented in MR-MEGA. MR-MEGA results are specified as EA: effect allele (which effect was measured across input files); NEA: other allele; EAF: average effect allele frequency (weighted by the sample size of each input file); Nsample: total n…
	SNP			Chr:BP			Original fixed-effect meta-analysis results									Annotations from 1000 Genomes						Canadian-UK results						WTCCC3 results						'Old' Italian results						New Italian results						New US results
		CHR	BP		A1	A2	A1/A2	PORIGINAL	BETAORIGINAL	SEORIGINAL	QORIGINAL	PHET.ORIGINAL	I2ORIGINAL	a0	a1	a0/a1	TYPE	EAS	EUR	CanUK_allele_A	CanUK_allele_B	A/B	BETACAN.UK	SECAN.UK	PCAN.UK	OldUK_allele_A	OldUK_allele_B	A/B	BETAWTCCC3	SEWTCCC3	PWTCCC3	OldIT_allele_A	OldIT_allele_B	A/B	BETAOLD.IT	SEOLD.IT	POLD.IT	NewIT_allele_A	NewIT_allele_B	A/B	BETANEW.IT	SENEW.IT	PNEW.IT	Mayo_allele_A	Mayo_allele_B	A/B	BETAUSA	SEUSA	PUSA
	rs7796963	7	128629001	7:128629001	T	C	T/C	3.93205e-07	-0.100544	0.0198225	34.3018	5.8821e-06	82.5082	T	C	T/C	Biallelic_SNP	0.444444	0.632207	C	T	C/T	-0.146877	0.029561	6.74331e-07	C	T	C/T	-0.220148	0.0416386	1.24261e-07	C	T	C/T	-0.154784	0.08731	0.0762599	C	T	C/T	-0.0330399	0.130103	0.799532	C	T	C/T	-0.0709591	0.08393	0.397857
	rs6969930	7	128630313	7:128630313	T	C	T/C	1.61164e-07	-0.103826	0.0198167	35.4476	3.52889e-06	83.0736	T	C	T/C	Biallelic_SNP	0.444444	0.629225	C	T	C/T	-0.150358	0.0295763	3.70086e-07	C	T	C/T	-0.224144	0.0415272	6.75665e-08	C	T	C/T	-0.166055	0.08725	0.0570139	C	T	C/T	-0.023371	0.130303	0.857656	C	T	C/T	-0.0813185	0.08402	0.333121
	rs11763684	7	128637994	7:128637994	T	C	T/C	5.40567e-07	-0.0992203	0.0197992	34.4368	5.53918e-06	82.5768	T	C	T/C	Biallelic_SNP	0.445437	0.632207	C	T	C/T	-0.145141	0.0295167	8.77641e-07	C	T	C/T	-0.220397	0.0416589	1.21965e-07	C	T	C/T	-0.157122	0.08735	0.0720565	C	T	C/T	-0.0225524	0.129401	0.861643	C	T	C/T	-0.0621946	0.08304	0.453874
	rs7807018	7	128640188	7:128640188	A	G	A/G	2.23742e-07	-0.102456	0.0197851	35.0374	4.23818e-06	82.8754	A	G	A/G	Biallelic_SNP	0.446429	0.629225	G	A	G/A	-0.148268	0.0295446	5.20908e-07	G	A	G/A	-0.222769	0.0414968	7.94683e-08	G	A	G/A	-0.1657	0.08723	0.0574881	G	A	G/A	-0.0127813	0.129601	0.92144	G	A	G/A	-0.0794762	0.0826	0.335958
	rs4731536	7	128640293	7:128640293	C	T	C/T	1.87095e-07	-0.103142	0.0197904	35.6067	3.28672e-06	83.1493	C	T	C/T	Biallelic_SNP	0.445437	0.629225	T	C	T/C	-0.148152	0.0295367	5.27953e-07	T	C	T/C	-0.225396	0.0415272	5.7093e-08	T	C	T/C	-0.168419	0.08729	0.0536793	T	C	T/C	-0.0127813	0.129601	0.92144	T	C	T/C	-0.084034	0.08294	0.310969
	rs10954215	7	128645513	7:128645513	T	C	T/C	5.14093e-07	-0.0993749	0.0197919	34.7887	4.73536e-06	82.753	T	C	T/C	Biallelic_SNP	0.445437	0.632207	C	T	C/T	-0.144332	0.0294905	9.87069e-07	C	T	C/T	-0.223144	0.0416791	8.61046e-08	C	T	C/T	-0.159817	0.08742	0.0675273	C	T	C/T	-0.0225524	0.129401	0.861643	C	T	C/T	-0.0576291	0.08279	0.486374
	rs11767711	7	128651832	7:128651832	C	T	C/T	2.00524e-07	-0.102823	0.019778	35.2208	3.90519e-06	82.9646	C	T	C/T	Biallelic_SNP	0.445437	0.629225	T	C	T/C	-0.148036	0.0295483	5.44365e-07	T	C	T/C	-0.223144	0.0414968	7.5583e-08	T	C	T/C	-0.163343	0.08719	0.0610115	T	C	T/C	-0.0139975	0.129401	0.91386	T	C	T/C	-0.0886127	0.08127	0.275559
	rs6965542	7	128655918	7:128655918	C	T	C/T	6.19677e-07	-0.0986081	0.019781	34.4455	5.51775e-06	82.5812	C	T	C/T	Biallelic_SNP	0.445437	0.632207	T	C	T/C	-0.143986	0.0295161	1.07047e-06	T	C	T/C	-0.220647	0.0416487	1.17206e-07	T	C	T/C	-0.154784	0.08731	0.0762599	T	C	T/C	-0.0143018	0.1289	0.911654	T	C	T/C	-0.062301	0.08106	0.442143
	rs12155080	7	128658739	7:128658739	G	C	G/C	5.08587e-07	-0.0995369	0.019816	34.4317	5.55171e-06	82.5742	G	C	G/C	Biallelic_SNP	0.445437	0.632207	C	G	C/G	-0.144448	0.0295906	1.05258e-06	C	G	C/G	-0.22477	0.0417196	7.13936e-08	C	G	C/G	-0.146183	0.08757	0.0950536	C	G	C/G	-0.00722605	0.1292	0.955398	C	G	C/G	-0.0657125	0.08132	0.419048
	rs60086303	7	128665753	7:128665753	C	CA	C/CA	2.47661e-07	-0.101963	0.0197623	33.3356	9.03649e-06	82.0012	C	CA	C/CA	Biallelic_INDEL	0.445437	0.632207	CA	C	CA/C	-0.14491	0.0294744	8.81173e-07	CA	C	CA/C	-0.223644	0.041669	7.99911e-08	CA	C	CA/C	-0.160286	0.08743	0.0667568	CA	C	CA/C	-0.0136933	0.1289	0.915398	CA	C	CA/C	-0.076989	0.08027	0.337495
	rs10239340	7	128668510	7:128668510	T	G	T/G	2.58333e-07	-0.10181	0.019763	33.3695	8.9015e-06	82.0195	T	G	T/G	Biallelic_SNP	0.445437	0.632207	G	T	G/T	-0.14491	0.0294661	8.74959e-07	G	T	G/T	-0.223269	0.041669	8.40801e-08	G	T	G/T	-0.160286	0.08743	0.0667568	G	T	G/T	-0.0136933	0.1289	0.915398	G	T	G/T	-0.0745081	0.08012	0.352394
	rs34842192	7	128672134	7:128672134	T	TCCA	T/TCCA	3.35571e-07	-0.100875	0.0197705	33.9733	6.80781e-06	82.3391	T	TCCA	T/TCCA	Biallelic_INDEL	0.445437	0.631213	TCCA	T	TCCA/T	-0.145951	0.0294814	7.39824e-07	TCCA	T	TCCA/T	-0.221395	0.0416487	1.06207e-07	TCCA	T	TCCA/T	-0.154551	0.08741	0.077042	TCCA	T	TCCA/T	-0.0136933	0.1289	0.915398	TCCA	T	TCCA/T	-0.0722482	0.07996	0.366232
	rs6467222	7	128674419	7:128674419	T	C	T/C	3.54627e-07	-0.10071	0.0197787	34.0054	6.71141e-06	82.3557	T	C	T/C	Biallelic_SNP	0.445437	0.632207	C	T	C/T	-0.144679	0.0294942	9.32688e-07	C	T	C/T	-0.223894	0.0416791	7.79345e-08	C	T	C/T	-0.154667	0.08731	0.0764818	C	T	C/T	-0.0127813	0.129301	0.921258	C	T	C/T	-0.066781	0.07999	0.403792
	rs4731541	7	128678236	7:128678236	C	G	C/G	3.39422e-07	-0.101199	0.0198424	32.9792	1.05828e-05	81.8067	C	G	C/G	Biallelic_SNP	0.445437	0.637177	G	C	G/C	-0.15059	0.0295639	3.5111e-07	G	C	G/C	-0.211091	0.0418209	4.47608e-07	G	C	G/C	-0.171026	0.08842	0.0530835	G	C	G/C	0.0334348	0.130804	0.798252	G	C	G/C	-0.0764492	0.08021	0.340533
	rs7783384	7	128681297	7:128681297	T	C	T/C	2.49841e-07	-0.102594	0.019891	32.1324	1.53908e-05	81.3273	T	C	T/C	Biallelic_SNP	0.444444	0.636183	C	T	C/T	-0.153617	0.0297116	2.33738e-07	C	T	C/T	-0.206532	0.0417905	7.72924e-07	C	T	C/T	-0.169958	0.08848	0.0547485	C	T	C/T	0.0430595	0.131406	0.743151	C	T	C/T	-0.0882849	0.08054	0.273008
[truncated: 38 more columns]

## Sheet: Suppl. Table 6
	Supplementary Table 6. Summary statistics for credible causal variants (see Main and Supplementary Text) at known and newly identified PBC risk loci in genome-wide meta-analysis (GWMA) of the European panels in the current study, and genome-wide association studies (GWAS) of other complex traits. Note that the beta and standard error (SE) are shown for ease of comparison, whereas the odds ratio a…
	Locus	Variant	Position	GWMA of PBC (European panels)					GWAS of other complex traits
				A1/A2	P-value	OR (95%CI)	Beta	SE	Complex Trait 2	AR	P-value	OR (95%CI)	Beta	SE	Reported Gene	Mapped Gene	Author, Year (PMID)
	1p36.32	rs60733400	1:2516781	A/G	1.45e-08	1.14 (1.09 - 1.19)	0.130097	0.022956	Multiple sclerosis	G	1e-06	1.27	0.239017	-	TNFRSF14	AL139246.3 - PRXL2B	Steri et al., 2017 (28445677)
	1p36.32	rs187786174	1:2523811	A/G	3.28e-08	1.13 (1.08 - 1.19)	0.125406	0.022695	Rheumatoid arthritis	A	2e-10	1.12 (1.08 - 1.16)	0.11442	0.0181122	TNFRSF14, MMEL1	MMEL1	Laufer et al., 2018 (30423114)
	1p36.32	rs187786174	1:2523811	A/G	3.28e-08	1.13 (1.08 - 1.19)	0.125406	0.022695	Rheumatoid arthritis	A	4e-14	1.13 (1.09 - 1.16)	0.118338	0.0155612	TNFRSF14, MMEL1	MMEL1	Laufer et al., 2018 (30423114)
	1p36.32	rs3748817	1:2525665	C/T	5.13e-09	1.14 (1.09 - 1.19)	0.12896	0.0220713	Multiple sclerosis	A	1e-26	1.14	0.131028	-	MMEL1	MMEL1	Beecham et al., 2013 (24076602)
	1p36.32	rs3748816	1:2526746	G/A	5.6e-09	1.14 (1.09 - 1.19)	0.128868	0.0221111	Celiac disease	-	3e-09	1.12 (1.09 - 1.18)	0.113329	0.020239	MMEL1, TNFRSF14	MMEL1	Dubois et al., 2010 (20190752)
	1p36.32	rs3748816	1:2526746	G/A	5.6e-09	1.14 (1.09 - 1.19)	0.128868	0.0221111	Primary sclerosing cholangitis	A	5e-13	1.20 (1.14 - 1.26)	0.182322	0.0255315	MMEL1	MMEL1	Ji et al., 2016 (27992413)
	1p36.32	rs3748816	1:2526746	G/A	5.6e-09	1.14 (1.09 - 1.19)	0.128868	0.0221111	Primary sclerosing cholangitis	A	7e-12	1.21 (1.14 - 1.27)	0.19062	0.0275481	MMEL1, TNFRSF14	MMEL1	Liu et al., 2013 (23603763)
	1p36.32	rs2843401	1:2528133	T/C	1.45e-08	1.14 (1.09 - 1.19)	0.12805	0.0225958	Rheumatoid arthritis	-	4e-08	1.10	0.099268	-	MMEL1	MMEL1	Eyre et al., 2012 (23143596)
	1p36.32	rs2843401	1:2528133	T/C	1.45e-08	1.14 (1.09 - 1.19)	0.12805	0.0225958	Rheumatoid arthritis (ACPA-positive)	-	7e-10	1.14	0.134904	-	MMEL1	MMEL1	Eyre et al., 2012 (23143596)
	1p36.32	rs2843401	1:2528133	T/C	1.45e-08	1.14 (1.09 - 1.19)	0.12805	0.0225958	Rheumatoid arthritis (ACPA-positive)	G	7e-12	1.12 (1.09 - 1.16)	0.116534	0.0158781	MMEL1	MMEL1	Kim et al., 2014 (24532676)
	1p36.32	rs2843403	1:2529097	T/C	5.09e-09	1.14 (1.09 - 1.19)	0.12974	0.0221992	Autoimmune thyroid diseases (Graves disease or Hashimoto's thyroiditis)	C	6e-06	1.16 (1.09 - 1.23)	0.150823	0.0308256	MMEL1, TNFRSF14	MMEL1	Cooper et al., 2012 (22922229)
	1p36.32	rs2843403	1:2529097	T/C	5.09e-09	1.14 (1.09 - 1.19)	0.12974	0.0221992	Graves' disease	C	8e-07	1.19 (1.11 - 1.27 )	0.174353	0.0343512	MMEL1, TNFRSF14	MMEL1	Cooper et al., 2012 (22922229)
	1p31.3	rs6679356	1:67820194	C/T	6.61e-63	1.55 (1.47 - 1.63)	0.439362	0.0261434	Primary biliary cholangitis	C	7e-28	1.52	0.41871	-	IL12RB2, SERBP1	IL12RB2	Cordell et al., 2015 (26394269)
	1p13.1	rs6677309	1:117080166	C/A	3.21e-08	0.82 (0.77 - 0.88)	-0.195045	0.0352727	Multiple sclerosis	A	5e-42	1.29	0.254642	-	CD58	CD58	Beecham et al., 2013 (24076602)
	1p13.1	rs1335532	1:117100957	G/A	5.4e-08	0.83 (0.78 - 0.89)	-0.183966	0.0338318	Multiple sclerosis	A	1e-07	1.28	0.24686	-	CD58	CD58	Bahlo et al., 2009 (19525955)
	1p13.1	rs1335532	1:117100957	G/A	5.4e-08	0.83 (0.78 - 0.89)	-0.183966	0.0338318	Multiple sclerosis	A	3e-16	1.22 (1.19 - 1.24)	0.198851	0.0104995	CD58	CD58	Sawcer et al., 2011 (21833088)
	1p13.1	rs2300747	1:117104215	G/A	7.23e-08	0.83 (0.78 - 0.89)	-0.184805	0.0343163	Multiple sclerosis	A	3e-10	1.30 (1.14 - 1.47)	0.262364	0.0648556	CD58	CD58	De Jager et al., 2009 (19525953)
	1p13.1	rs2300747	1:117104215	G/A	7.23e-08	0.83 (0.78 - 0.89)	-0.184805	0.0343163	Multiple sclerosis	A	6e-09	1.37	0.314811	-	CD58	CD58	Patsopoulos et al., 2011 (22190364)
	1p13.1	rs2300747	1:117104215	G/A	7.23e-08	0.83 (0.78 - 0.89)	-0.184805	0.0343163	Multiple sclerosis	-	2e-12	1.33	0.287682	-	CD58	CD58	Andlauer et al., 2016 (27386562)
	1p13.1	rs2300747	1:117104215	G/A	7.23e-08	0.83 (0.78 - 0.89)	-0.184805	0.0343163	Primary biliary cholangitis	A	2e-12	1.29 (1.20 - 1.39)	0.254642	0.0374955	CD58	CD58	Qiu et al., 2017 (28425483)
	1q23.1	rs7522061	1:157668390	C/T	2.51e-07	0.89 (0.86 - 0.93)	-0.111759	0.0216721	Blood protein levels	C	5e-57	1.97 (1.82 - 2.12)	0.6757	0.0382653	FCRL3, RP11-367J7.3, VDAC1P9	FCRL3	Suhre et al., 2017 (28240269)
	1q23.1	rs7522061	1:157668390	C/T	2.51e-07	0.89 (0.86 - 0.93)	-0.111759	0.0216721	Blood protein levels	C	7e-182	1.98 (1.90 - 2.05)	0.681	0.0204082	FCRL3	FCRL3	Emilsson et al., 2018 (30072576)
	1q23.1	rs2210913	1:157668993	T/C	2.32e-08	0.89 (0.85 - 0.92)	-0.120655	0.0215979	Selective IgA deficiency	-	9e-07	1.23	0.207014	-	FCRL3	FCRL3	Bronson et al., 2016 (27723758)
	1q23.1	rs3761959	1:157669278	T/C	2.08e-08	0.89 (0.85 - 0.92)	-0.121001	0.021587	Graves' disease	A	2e-13	1.23 (1.17 - 1.30)	0.207014	0.0268777	FCRL3	FCRL3	Chu et al., 2011 (21841780)
	1q23.1	rs3761959	1:157669278	T/C	2.08e-08	0.89 (0.85 - 0.92)	-0.121001	0.021587	Multiple sclerosis	G	3e-06	1.08 (1.06 - 1.09)	0.076961	0.00711959	FCRL3	FCRL3	Sawcer et al., 2011 (21833088)
	1q23.1	rs3761959	1:157669278	T/C	2.08e-08	0.89 (0.85 - 0.92)	-0.121001	0.021587	Rheumatoid arthritis (ACPA-positive)	A	1e-08	1.09 (1.06 - 1.13)	0.0861777	0.0163135	FCRL3	FCRL3	Kim et al., 2014 (24532676)
	1q23.1	rs3761959	1:157669278	T/C	2.08e-08	0.89 (0.85 - 0.92)	-0.121001	0.021587	Multiple sclerosis and LDL levels (pleiotropy)	-	1e-06	(0.86 - 0.94)	-	-	FCRL3	FCRL3	Wang et al., 2016 (26920376)
	1q23.1	rs7528684	1:157670816	G/A	2.12e-08	0.89 (0.85 - 0.92)	-0.121192	0.0216326	Insulinoma-associated antigen 2 autoantibody levels in type 1 diabetes	T	8e-09	1.45	0.371564	-	FCRL3	FCRL3 - AL356276.2	Plagnol et al., 2011 (21829393)
	1q23.1	rs7528684	1:157670816	G/A	2.12e-08	0.89 (0.85 - 0.92)	-0.121192	0.0216326	Blood protein levels	G	1e-112	1.70 (1.63 - 1.76)	0.53	0.0204082	FCRL3	FCRL3 - AL356276.2	Sun et al., 2018 (29875488)
	1q23.1	rs2317230	1:157674997	T/G	4.3e-08	0.89 (0.85 - 0.92)	-0.12177	0.022228	Rheumatoid arthritis	T	2e-07	1.07 (1.04 - 1.09)	0.0676586	0.0119788	FCRL3	FCRL3 - AL356276.2	Okada et al., 2013 (24390342)
	1q23.1	rs2317230	1:157674997	T/G	4.3e-08	0.89 (0.85 - 0.92)	-0.12177	0.022228	Rheumatoid arthritis	T	1e-08	1.08 (1.05 - 1.11)	0.0769059	0.0132653	FCRL3	FCRL3 - AL356276.2	Laufer et al., 2018 (30423114)
	1q31.3	rs2488397	1:197701279	C/G	2.53e-16	1.23 (1.17 - 1.29)	0.206331	0.0251797	Inflammatory bowel disease	-	5e-16	-	-	-	NR	DENND1B	Liu et al., 2015 (26192919)
	1q31.3	rs2488397	1:197701279	C/G	2.53e-16	1.23 (1.17 - 1.29)	0.206331	0.0251797	Crohn's disease	-	5e-11	-	-	-	CRB1, DENND1B	DENND1B	de Lange et al., 2017 (28067908)
	1q31.3	rs2488397	1:197701279	C/G	2.53e-16	1.23 (1.17 - 1.29)	0.206331	0.0251797	Inflammatory bowel disease	-	4e-11	-	-	-	CRB1, DENND1B	DENND1B	de Lange et al., 2017 (28067908)
	1q31.3	rs2488398	1:197701376	C/G	2.53e-16	1.23 (1.17 - 1.29)	0.206331	0.0251797	Feeling worry	C	8e-13	-	-	-	CRB1	DENND1B	Nagel et al., 2018 (29500382)
	1q31.3	rs2488398	1:197701376	C/G	2.53e-16	1.23 (1.17 - 1.29)	0.206331	0.0251797	Depressive symptoms	C	4e-15	1.010 (1.007 - 1.012)	0.00969323	0.00122449	NR	DENND1B	Baselmans et al., 2019 (30643256)
	1q31.3	rs2488398	1:197701376	C/G	2.53e-16	1.23 (1.17 - 1.29)	0.206331	0.0251797	Neuroticism	C	4e-15	1.015 (1.011 - 1.019)	0.015181	0.00204082	NR	DENND1B	Baselmans et al., 2019 (30643256)
	1q31.3	rs2488393	1:197722240	T/C	2.88e-16	1.23 (1.17 - 1.29)	0.206904	0.0252953	Primary biliary cirrhosis	A	4e-12	1.28 (1.19 - 1.37)	0.24686	0.035933	DENND1B	DENND1B	Liu et al., 2012 (22961000)
	1q31.3	rs1539414	1:197743506	A/G	1.54e-17	1.24 (1.18 - 1.30)	0.214688	0.0251784	Educational attainment (years of education)	A	1e-11	1.012 (1.008 - 1.015)	0.0116	0.00168367		DENND1B	Lee et al., 2018 (30038396)
	1q31.3	rs12134279	1:197781198	T/C	1.73e-17	1.24 (1.18 - 1.30)	0.216308	0.0254148	Primary biliary cholangitis	T	2e-14	1.34 (1.25 - 1.45)	0.29267	0.0378622	DENND1B	DENND1B - C1orf53	Mells et al., 2011 (21399635)
	1q31.3	rs12134279	1:197781198	T/C	1.73e-17	1.24 (1.18 - 1.30)	0.216308	0.0254148	Lymphocyte percentage of white cells	T	1e-09	1.028 (1.018 - 1.036)	0.0267305	0.00433673	intergenic	DENND1B - C1orf53	Astle et al., 2016 (27863252)
	1q31.3	rs12134279	1:197781198	T/C	1.73e-17	1.24 (1.18 - 1.30)	0.216308	0.0254148	Red cell distribution width	-	1e-08	-	-	-		DENND1B - C1orf53	Kichaev et al., 2018 (30595370)
	1q32.1	rs35730213	1:200874229	C/G	2.49e-08	0.87 (0.83 - 0.92)	-0.136599	0.0245066	Inflammatory bowel disease	-	8e-45	-	-	-	NR	INAVA	Liu et al., 2015 (26192919)
	1q32.1	rs55838263	1:200874728	G/A	1.79e-08	0.87 (0.83 - 0.91)	-0.137713	0.0244569	Multiple sclerosis	A	4e-19	1.13	0.122218	-	C1orf106	INAVA	Beecham et al., 2013 (24076602)
	1q32.1	rs12132349	1:200875242	A/T	2.57e-08	0.87 (0.83 - 0.92)	-0.13587	0.0243993	Acute anterior uveitis (with or without ankylosing spondylitis)	T	2e-07	1.31 (1.19 - 1.44)	0.270027	0.0486454	KIF21B, C1orf106	INAVA	Robinson et al., 2014 (25200001)
	1q32.1	rs7554511	1:200877562	A/C	3.42e-08	0.87 (0.83 - 0.92)	-0.134108	0.0243012	Ulcerative colitis	-	1e-06		-	-	KIF21B	INAVA	Barrett et al., 2009 (19915572)
	1q32.1	rs7554511	1:200877562	A/C	3.42e-08	0.87 (0.83 - 0.92)	-0.134108	0.0243012	Ulcerative colitis	C	2e-13	1.19 (1.14 - 1.25)	0.173953	0.0234988	C1orf106	INAVA	Anderson et al., 2011 (21297633)
	1q32.1	rs7554511	1:200877562	A/C	3.42e-08	0.87 (0.83 - 0.92)	-0.134108	0.0243012	Crohn's disease	C	2e-07	1.14 (1.08 - 1.19)	0.131028	0.0247429	C1orf106, KIF21B	INAVA	Franke et al., 2010 (21102463)
	1q32.1	rs7554511	1:200877562	A/C	3.42e-08	0.87 (0.83 - 0.92)	-0.134108	0.0243012	Inflammatory bowel disease	C	1e-32	1.16 (1.13 - 1.20)	0.151862	0.0162094	KIF21B	INAVA	Jostins et al., 2012 (23128233)
	1q32.1	rs7554511	1:200877562	A/C	3.42e-08	0.87 (0.83 - 0.92)	-0.134108	0.0243012	Ulcerative colitis	-	5e-06	1.41 (1.22 - 1.64)	0.34359	0.0754708	KIF21B	INAVA	Julia et al., 2014 (25082827)
	1q32.1	rs7554511	1:200877562	A/C	3.42e-08	0.87 (0.83 - 0.92)	-0.134108	0.0243012	Ulcerative colitis	C	7e-31	1.18	0.166207	-	NR	INAVA	Liu et al., 2015 (26192919)
	1q32.1	rs7554511	1:200877562	A/C	3.42e-08	0.87 (0.83 - 0.92)	-0.134108	0.0243012	Crohn's disease	-	1e-10	-	-	-	C1orf106, KIF21B, CACNA1S	INAVA	de Lange et al., 2017 (28067908)
	1q32.1	rs7554511	1:200877562	A/C	3.42e-08	0.87 (0.83 - 0.92)	-0.134108	0.0243012	Inflammatory bowel disease	-	1e-21	-	-	-	C1orf106, KIF21B, CACNA1S	INAVA	de Lange et al., 2017 (28067908)
	1q32.1	rs7554511	1:200877562	A/C	3.42e-08	0.87 (0.83 - 0.92)	-0.134108	0.0243012	Ulcerative colitis	-	4e-16	-	-	-	C1orf106, KIF21B, CACNA1S	INAVA	de Lange et al., 2017 (28067908)
	1q32.1	rs41299637	1:200877850	G/T	4.63e-08	0.88 (0.84 - 0.92)	-0.132496	0.0242454	Ankylosing spondylitis	T	2e-15	1.19	0.173953	-	GPR25, KIF21B	INAVA	Cortes et al., 2013 (23749187)
	1q32.1	rs41299637	1:200877850	G/T	4.63e-08	0.88 (0.84 - 0.92)	-0.132496	0.0242454	Ankylosing spondylitis	T	7e-16	1.20	0.182322	-	GPR25, KIF21B	INAVA	Cortes et al., 2013 (23749187)
	1q32.1	rs12131796	1:200878727	A/G	6.38e-08	0.88 (0.84 - 0.92)	-0.131254	0.0242708	Chronic inflammatory diseases (ankylosing spondylitis, Crohn's disease, psoriasis, primary sclerosing cholangitis, ulcerative colitis) (pleiotropy)	-	5e-41	-	-	-	C1orf106	INAVA	Ellinghaus et al., 2016 (26974007)
	1q32.1	rs7522462	1:200881595	A/G	7.43e-08	0.88 (0.84 - 0.92)	-0.129925	0.0241477	Multiple sclerosis	G	2e-09	1.11 (1.10 - 1.13)	0.10436	0.00686415	C1orf106, KIF21B	INAVA	Sawcer et al., 2011 (21833088)
	1q32.1	rs11583546	1:200902607	A/C	5.06e-08	0.88 (0.83 - 0.92)	-0.133003	0.0244074	Lymphocyte percentage of white cells	A	3e-09	1.023 (1.015 - 1.031)	0.0231265	0.00408163	MROH3P	MROH3P	Astle et al., 2016 (27863252)
	1q32.1	rs11584383	1:200935866	C/T	6.71e-08	0.88 (0.84 - 0.92)	-0.12878	0.0238541	Crohn's disease	T	1e-11	1.18	0.165514	-	intergenic	MROH3P - KIF21B	Barrett et al., 2008 (18587394)
	1q32.1	rs11584383	1:200935866	C/T	6.71e-08	0.88 (0.84 - 0.92)	-0.12878	0.0238541	Ulcerative colitis	C	2e-07	1.11	0.10436	-	KIF21B, C1orf81, CACNA1S	MROH3P - KIF21B	McGovern et al., 2010 (20228799)
	1q32.1	rs2297909	1:200960307	A/G	1.2e-07	0.88 (0.84 - 0.92)	-0.124032	0.0234297	Ankylosing spondylitis	G	5e-12	-	-	-	KIF21B	KIF21B	Evans et al., 2011 (21743469)
	1q32.1	rs2297909	1:200960307	A/G	1.2e-07	0.88 (0.84 - 0.92)	-0.124032	0.0234297	Autism spectrum disorder, attention deficit-hyperactivity disorder, bipolar disorder, major depressive disorder, and schizophrenia (combined)	A	2e-06	1.06 (1.04 - 1.09)	0.0582689	0.0119788	NR	KIF21B	Smoller et al., 2013 (23453885)
	2p25.1	rs13416555	2:8441735	G/C	6.25e-07	0.89 (0.85 - 0.93)	-0.119465	0.0239733	Eosinophil counts	-	6e-33	-	-	-		LINC00299	Kichaev et al., 2018 (30595370)
	2p25.1	rs10174949	2:8442248	A/G	6.61e-07	0.89 (0.85 - 0.93)	-0.119171	0.0239664	Self-reported allergy	A	1e-07	1.073 (1.045 - 1.101)	0.0703	0.0132653	ID2	LINC00299	Hinds et al., 2013 (23817569)
	2p25.1	rs10174949	2:8442248	A/G	6.61e-07	0.89 (0.85 - 0.93)	-0.119171	0.0239664	Allergic disease (asthma, hay fever or eczema)	G	7e-31	1.07 (1.06 - 1.08)	0.0639133	0.0047684	LINC00299	LINC00299	Ferreira et al., 2017 (29083406)
	2p25.1	rs10174949	2:8442248	A/G	6.61e-07	0.89 (0.85 - 0.93)	-0.119171	0.0239664	Allergic disease (asthma, hay fever or eczema)	-	6e-16	1.10 (1.08 - 1.12)	0.0943106	0.00927746	LINC00299	LINC00299	Zhu et al., 2018 (29785011)
	2p25.1	rs891058	2:8442547	A/G	5.39e-07	0.89 (0.85 - 0.93)	-0.12017	0.0239779	Neutrophil percentage of granulocytes	A	2e-17	1.034 (1.026 - 1.042)	0.0334707	0.00382653	LINC00299	LINC00299	Astle et al., 2016 (27863252)
	2p25.1	rs891058	2:8442547	A/G	5.39e-07	0.89 (0.85 - 0.93)	-0.12017	0.0239779	Allergic sensitization	G	1e-08	1.14 (1.09 - 1.19)	0.127833	0.0223917	LINC00299	LINC00299	Waage et al., 2018 (30013184)
	2p25.1	rs891058	2:8442547	A/G	5.39e-07	0.89 (0.85 - 0.93)	-0.12017	0.0239779	Eczema	-	2e-33	-	-	-		LINC00299	Kichaev et al., 2018 (30595370)
	2p25.1	rs891058	2:8442547	A/G	5.39e-07	0.89 (0.85 - 0.93)	-0.12017	0.0239779	Respiratory diseases	-	4e-18	-	-	-		LINC00299	Kichaev et al., 2018 (30595370)
	2p25.1	rs367023	2:8450123	G/A	1.25e-05	0.90 (0.86 - 0.94)	-0.106097	0.0242897	Allergy	-	2e-11	1.06 (1.04 - 1.08)	0.0565704	0.00962763	ID2	LINC00299	Pickrell et al., 2016 (27182965)
	2p25.1	rs367023	2:8450123	G/A	1.25e-05	0.90 (0.86 - 0.94)	-0.106097	0.0242897	Hypothyroidism	-	5e-10	-	-	-		LINC00299	Kichaev et al., 2018 (30595370)
	2p25.1	rs13395467	2:8451498	G/A	8.55e-06	0.90 (0.85 - 0.94)	-0.109469	0.0245947	Allergic rhinitis	A	1e-14	1.06 (1.05 - 1.09)	0.0618754	0.00953764	ID2, RNF144A	LINC00299	Waage et al., 2018 (30013184)
	2p23.3	rs13428812	2:25492467	G/A	1.15e-09	1.15 (1.10 - 1.20)	0.13829	0.0227178	Crohn's disease	G	9e-10	1.06 (1.03 - 1.10)	0.0582689	0.0167733	DNMT3A	DNMT3A	Franke et al., 2010 (21102463)
	2p23.3	rs34655300	2:25514333	T/C	5.23e-10	1.15 (1.10 - 1.20)	0.136669	0.0220009	Eczema	-	3e-08	-	-	-		DNMT3A	Kichaev et al., 2018 (30595370)
	2q21.3	rs859767	2:135341200	G/A	1.54e-09	0.87 (0.83 - 0.91)	-0.139305	0.0230646	Neuroticism	A	8e-07	1.018 (1.011 - 1.025)	0.017817	0.00357143	NR	TMEM163	Okbay et al., 2016 (27089181)
	2q32.2	rs11889341	2:191943742	T/C	7.43e-22	1.27 (1.21 - 1.33)	0.238025	0.0247712	Rheumatoid arthritis	T	1e-12	1.12 (1.09 - 1.16)	0.113329	0.0158781	STAT4	STAT4	Okada et al., 2013 (24390342)
	2q32.2	rs11889341	2:191943742	T/C	7.43e-22	1.27 (1.21 - 1.33)	0.238025	0.0247712	Rheumatoid arthritis	T	4e-19	1.13 (1.10 - 1.17)	0.122218	0.0157382	STAT4	STAT4	Okada et al., 2013 (24390342)
	2q32.2	rs11889341	2:191943742	T/C	7.43e-22	1.27 (1.21 - 1.33)	0.238025	0.0247712	Rheumatoid arthritis	T	2e-08	1.16 (1.10 - 1.22)	0.14842	0.0264134	STAT4	STAT4	Okada et al., 2013 (24390342)
	2q32.2	rs11889341	2:191943742	T/C	7.43e-22	1.27 (1.21 - 1.33)	0.238025	0.0247712	Systemic lupus erythematosus	T	6e-122	1.73 (1.65 - 1.81)	0.548121	0.0236101	STAT4	STAT4	Bentham et al., 2015 (26502338)
	2q32.2	rs11889341	2:191943742	T/C	7.43e-22	1.27 (1.21 - 1.33)	0.238025	0.0247712	Systemic lupus erythematosus	T	2e-76	1.68	0.518794	-	STAT4	STAT4	Bentham et al., 2015 (26502338)
	2q32.2	rs11889341	2:191943742	T/C	7.43e-22	1.27 (1.21 - 1.33)	0.238025	0.0247712	Systemic lupus erythematosus	T	7e-13	1.50 (1.36 - 1.66)	0.405465	0.0508502	STAT4	STAT4	Alarcon-Riquelme et al., 2015 (26606652)
	2q32.2	rs11889341	2:191943742	T/C	7.43e-22	1.27 (1.21 - 1.33)	0.238025	0.0247712	Systemic lupus erythematosus	-	1e-65	1.75	0.559616	-	STAT4	STAT4	Morris et al., 2016 (27399966)
	2q32.2	rs11889341	2:191943742	T/C	7.43e-22	1.27 (1.21 - 1.33)	0.238025	0.0247712	Systemic lupus erythematosus	-	4e-22	1.56	0.444686	-	STAT4	STAT4	Morris et al., 2016 (27399966)
	2q32.2	rs11889341	2:191943742	T/C	7.43e-22	1.27 (1.21 - 1.33)	0.238025	0.0247712	Sjogren's syndrome	-	9e-10	1.40 (1.26 - 1.56)	0.336472	0.0544832	STAT4	STAT4	Taylor et al., 2017 (28076899)
	2q32.2	rs11889341	2:191943742	T/C	7.43e-22	1.27 (1.21 - 1.33)	0.238025	0.0247712	Systemic lupus erythematosus	A	6e-16	1.48 (1.34 - 1.63)	0.392042	0.0499771	STAT4	STAT4	Langefeld et al., 2017 (28714469)
	2q32.2	rs11889341	2:191943742	T/C	7.43e-22	1.27 (1.21 - 1.33)	0.238025	0.0247712	Rheumatoid arthritis	T	6e-12	1.13 (1.09 - 1.17)	0.12382	0.0178571	STAT4	STAT4	Laufer et al., 2018 (30423114)
	2q32.2	rs11889341	2:191943742	T/C	7.43e-22	1.27 (1.21 - 1.33)	0.238025	0.0247712	Rheumatoid arthritis	T	6e-09	1.17 (1.12 - 1.23)	0.15935	0.0255102	STAT4	STAT4	Laufer et al., 2018 (30423114)
	2q32.2	rs11889341	2:191943742	T/C	7.43e-22	1.27 (1.21 - 1.33)	0.238025	0.0247712	Rheumatoid arthritis	T	5e-20	1.16 (1.10 - 1.22)	0.146886	0.0247449	STAT4	STAT4	Laufer et al., 2018 (30423114)
	2q33.2	rs55730955	2:204585956	A/T	2.04e-06	1.25 (1.14 - 1.37)	0.223723	0.0471015	Eczema	-	2e-07	-	-	-		CD28	Kichaev et al., 2018 (30595370)
	3p24.3	rs1372072	3:16955259	A/G	1.1e-10	1.15 (1.10 - 1.20)	0.141878	0.0219902	Primary biliary cholangitis	A	2e-08	1.20 (1.12 - 1.27)	0.182322	0.0320633	PLCL2	PLCL2	Mells et al., 2011 (21399635)
	3p24.3	rs1372072	3:16955259	A/G	1.1e-10	1.15 (1.10 - 1.20)	0.141878	0.0219902	Primary biliary cholangitis	A	4e-08	1.20	0.182322	-	PLCL2	PLCL2	Cordell et al., 2015 (26394269)
	3p24.3	rs983545	3:16959652	A/G	3.18e-10	1.15 (1.10 - 1.20)	0.140469	0.0223325	Blood protein levels	A	2e-12	1.38 (1.26 - 1.51)	0.3198	0.0459184	PLCL2, MIR3714	PLCL2	Suhre et al., 2017 (28240269)
	3p24.2	rs9861454	3:25381636	C/T	3.95e-14	1.18 (1.13 - 1.23)	0.163263	0.0215879	Eosinophil counts	-	2e-11	-	-	-		RARB	Kichaev et al., 2018 (30595370)
	3q13.33	rs2293370	3:119219934	A/G	5.54e-25	0.74 (0.70 - 0.78)	-0.299009	0.0289393	Primary biliary cholangitis	G	3e-11	1.35 (1.23 - 1.47)	0.300105	0.0454715	CD80	TIMMDC1	Mells et al., 2011 (21399635)
	3q13.33	rs2293370	3:119219934	A/G	5.54e-25	0.74 (0.70 - 0.78)	-0.299009	0.0289393	Multiple sclerosis	G	3e-09	1.13 (1.11 - 1.15)	0.122218	0.0090311	C3orf1, TMEM39A	TIMMDC1	Sawcer et al., 2011 (21833088)
	3q13.33	rs2293370	3:119219934	A/G	5.54e-25	0.74 (0.70 - 0.78)	-0.299009	0.0289393	Primary biliary cholangitis	C	3e-09	1.48 (1.29 - 1.68)	0.392042	0.0673856	CD80	TIMMDC1	Nakamura et al., 2012 (23000144)
	3q13.33	rs2293370	3:119219934	A/G	5.54e-25	0.74 (0.70 - 0.78)	-0.299009	0.0289393	Primary biliary cholangitis	G	4e-15	1.42	0.350657	-	TMEM39A, CD80	TIMMDC1	Cordell et al., 2015 (26394269)
	3q13.33	rs2293370	3:119219934	A/G	5.54e-25	0.74 (0.70 - 0.78)	-0.299009	0.0289393	Primary biliary cholangitis	A	1e-06	1.34 (1.19 - 1.51)	0.291618	0.0604613	C3orf1, CD80	TIMMDC1	Kawashima et al., 2017 (28062665)
	3q13.33	rs2293370	3:119219934	A/G	5.54e-25	0.74 (0.70 - 0.78)	-0.299009	0.0289393	Primary biliary cirrhosis	G	7e-16	1.39 (1.29 - 1.52)	0.329304	0.0418541	TMEM39A, POGLUT1, TIMMDC1, CD80	TIMMDC1	Liu et al., 2012 (22961000)
	3q13.33	rs2293370	3:119219934	A/G	5.54e-25	0.74 (0.70 - 0.78)	-0.299009	0.0289393	Primary biliary cholangitis	A	6e-09	1.37	0.317454	-	TIMMDC1	TIMMDC1	Hitomi et al., 2019 (30643196)
	3q13.33	rs1131265	3:119222456	C/G	6.22e-25	0.74 (0.70 - 0.79)	-0.298676	0.0289438	Multiple sclerosis	C	1e-23	1.17	0.157004	-	TIMMDC1	TIMMDC1	Beecham et al., 2013 (24076602)
	3q13.33	rs1131265	3:119222456	C/G	6.22e-25	0.74 (0.70 - 0.79)	-0.298676	0.0289438	Systemic lupus erythematosus	C	1e-09	1.23 (1.15 - 1.32)	0.210721	0.0351709	TMEM39A1, TIMMDC1	TIMMDC1	Langefeld et al., 2017 (28714469)
	3q25.33	rs62270414	3:159639659	C/T	9.84e-27	1.36 (1.28 - 1.43)	0.304373	0.0284331	Primary biliary cirrhosis	G	6e-17	1.41 (1.30 - 1.53)	0.34359	0.041557	IL12A	IL12A-AS1	Liu et al., 2012 (22961000)
	4q24 (1)	rs7665090	4:103551603	A/G	9.81e-22	0.82 (0.78 - 0.85)	-0.20447	0.0213426	Primary biliary cholangitis	C	4e-12	1.26 (1.18 - 1.34)	0.231112	0.0324375	NFKB1	NFKB1 - MANBA	Mells et al., 2011 (21399635)
	4q24 (1)	rs7665090	4:103551603	A/G	9.81e-22	0.82 (0.78 - 0.85)	-0.20447	0.0213426	Multiple sclerosis	G	1e-08	1.09	0.0861777	-	MANBA	NFKB1 - MANBA	Beecham et al., 2013 (24076602)
	4q24 (1)	rs7665090	4:103551603	A/G	9.81e-22	0.82 (0.78 - 0.85)	-0.20447	0.0213426	Primary biliary cirrhosis	G	8e-14	1.26 (1.19 - 1.34)	0.231112	0.0302848	MANBA, NFKB1	NFKB1 - MANBA	Liu et al., 2012 (22961000)
	4q24 (1)	rs1054037	4:103552709	C/T	1.87e-21	0.82 (0.78 - 0.85)	-0.203193	0.0213612	Primary biliary cholangitis	T	8e-10	1.22	0.198851	-	MANBA, NFKB1, CISD2	MANBA	Cordell et al., 2015 (26394269)
	4q24 (1)	rs5026472	4:103554773	C/G	1.11e-21	0.81 (0.78 - 0.85)	-0.204996	0.021416	Lymphocyte counts	G	1e-31	1.043 (1.035 - 1.050)	0.0422387	0.00357143	MANBA	MANBA	Astle et al., 2016 (27863252)
	4q24 (2)	rs7679673	4:106061534	A/C	3.38e-08	0.88 (0.85 - 0.92)	-0.123601	0.0223886	Prostate cancer	-	3e-14	1.10 (1.06 - 1.14)	0.0953102	0.0185611	TET2	AC004069.1	Eeles et al., 2009 (19767753)
	4q24 (2)	rs7679673	4:106061534	A/C	3.38e-08	0.88 (0.85 - 0.92)	-0.123601	0.0223886	Prostate cancer	C	4e-09	1.12 (1.08 - 1.16)	0.113329	0.0182293	TET2	AC004069.1	Berndt et al., 2015 (25939597)
	4q24 (2)	rs7679673	4:106061534	A/C	3.38e-08	0.88 (0.85 - 0.92)	-0.123601	0.0223886	Prostate cancer	C	5e-08	1.12 (1.07 - 1.16)	0.113329	0.0206024	-	AC004069.1	Hoffmann et al., 2015 (26034056)
	4q24 (2)	rs7679673	4:106061534	A/C	3.38e-08	0.88 (0.85 - 0.92)	-0.123601	0.0223886	Cancer (pleiotropy)	A	1e-10	-	-	-	Intergenic	AC004069.1	Fehringer et al., 2016 (27197191)
	4q24 (2)	rs7679673	4:106061534	A/C	3.38e-08	0.88 (0.85 - 0.92)	-0.123601	0.0223886	Granulocyte count	A	1e-10	1.024 (1.016 - 1.031)	0.023694	0.00382653	AC004069.2	AC004069.1	Astle et al., 2016 (27863252)
	4q24 (2)	rs7679673	4:106061534	A/C	3.38e-08	0.88 (0.85 - 0.92)	-0.123601	0.0223886	Myeloid white cell count	A	3e-10	1.024 (1.016 - 1.031)	0.0233218	0.00382653	AC004069.2	AC004069.1	Astle et al., 2016 (27863252)
	4q24 (2)	rs7679673	4:106061534	A/C	3.38e-08	0.88 (0.85 - 0.92)	-0.123601	0.0223886	Neutrophil count	A	2e-10	1.024 (1.016 - 1.031)	0.0234556	0.00382653	AC004069.2	AC004069.1	Astle et al., 2016 (27863252)
	4q24 (2)	rs7679673	4:106061534	A/C	3.38e-08	0.88 (0.85 - 0.92)	-0.123601	0.0223886	Sum basophil neutrophil counts	A	2e-10	1.024 (1.016 - 1.031)	0.0235871	0.00382653	AC004069.2	AC004069.1	Astle et al., 2016 (27863252)
	4q24 (2)	rs7679673	4:106061534	A/C	3.38e-08	0.88 (0.85 - 0.92)	-0.123601	0.0223886	Sum neutrophil eosinophil counts	A	2e-10	1.024 (1.016 - 1.031)	0.0234957	0.00382653	AC004069.2	AC004069.1	Astle et al., 2016 (27863252)
	4q24 (2)	rs7679673	4:106061534	A/C	3.38e-08	0.88 (0.85 - 0.92)	-0.123601	0.0223886	Prostate cancer	C	1e-49	1.13 (1.11 - 1.15)	0.122218	0.0090311		AC004069.1	Schumacher et al., 2018 (29892016)
	4q24 (2)	rs7679673	4:106061534	A/C	3.38e-08	0.88 (0.85 - 0.92)	-0.123601	0.0223886	Red blood cell count	-	6e-09	-	-	-		AC004069.1	Kichaev et al., 2018 (30595370)
	4q24 (2)	rs7679673	4:106061534	A/C	3.38e-08	0.88 (0.85 - 0.92)	-0.123601	0.0223886	White blood cell count	-	1e-08	-	-	-		AC004069.1	Kichaev et al., 2018 (30595370)
	4q24 (2)	rs1391440	4:106116961	C/G	9.11e-07	0.90 (0.86 - 0.94)	-0.106328	0.021656	Intelligence (MTAG)	C	5e-15	1.024 (1.018 - 1.029)	0.0234474	0.00280612	TET2	TET2	Hill et al., 2018 (29326435)
	4q24 (2)	rs2007403	4:106131210	C/T	4.35e-08	0.88 (0.84 - 0.92)	-0.124365	0.0227114	Lung function (FEV1/FVC)	-	2e-39	-	-	-		TET2	Kichaev et al., 2018 (30595370)
	4q24 (2)	rs2047409	4:106137033	G/A	3.9e-08	0.88 (0.84 - 0.92)	-0.124724	0.0226973	Chronic obstructive pulmonary disease	A	2e-13	1.12 (1.08 - 1.15)	0.113329	0.0160206	TET2	TET2	Hobbs et al., 2017 (28166215)
	4q24 (2)	rs2047409	4:106137033	G/A	3.9e-08	0.88 (0.84 - 0.92)	-0.124724	0.0226973	Chronic obstructive pulmonary disease	A	2e-19	1.10	0.0953102	-	TET2	TET2	Sakornsakolpat et al., 2019 (30804561)
	4q24 (2)	rs1391439	4:106151642	G/A	9.59e-08	0.89 (0.85 - 0.93)	-0.121045	0.0226913	Tonsillectomy	-	3e-12	1.06 (1.04 - 1.08)	0.0582689	0.00818322	TET2	TET2	Pickrell et al., 2016 (27182965)
	4q24 (2)	rs1391439	4:106151642	G/A	9.59e-08	0.89 (0.85 - 0.93)	-0.121045	0.0226913	Tonsillectomy	G	3e-12	1.06 (1.05 - 1.07)	0.0582689	0.00481339	TET2	TET2	Tian et al., 2017 (28928442)
	4q24 (2)	rs2133086	4:106178289	A/C	1.65e-07	0.89 (0.86 - 0.93)	-0.113576	0.0216955	Adventurousness	A	8e-14	1.015 (1.011 - 1.018)	0.0145205	0.00178571	TET2	TET2	Karlsson Linner et al., 2019 (30643258)
	4q24 (2)	rs2454205	4:106184229	C/T	3.2e-07	0.90 (0.86 - 0.93)	-0.110872	0.0216909	Intelligence	T	3e-17	-	-	-	NR	TET2	Savage et al., 2018 (29942086)
	5p13.2	rs6890853	5:35852311	A/G	7.51e-18	0.80 (0.77 - 0.85)	-0.217199	0.0252313	Primary biliary cholangitis	G	4e-08	1.47 (1.28 - 1.69)	0.385262	0.0708848	IL7R	AC137810.1 - IL7R	Nakamura et al., 2012 (23000144)
	5p13.2	rs11567694	5:35857704	G/A	6.22e-18	0.80 (0.76 - 0.84)	-0.218811	0.0253589	Respiratory diseases	-	7e-10	-	-	-		IL7R	Kichaev et al., 2018 (30595370)
	5p13.2	rs7717955	5:35862841	T/C	3.74e-18	0.80 (0.76 - 0.84)	-0.220022	0.025326	Allergic disease (asthma, hay fever or eczema)	C	9e-36	1.07 (1.06 - 1.08)	0.0704585	0.0047684	IL7R	IL7R	Ferreira et al., 2017 (29083406)
	5p13.2	rs7717955	5:35862841	T/C	3.74e-18	0.80 (0.76 - 0.84)	-0.220022	0.025326	Allergic rhinitis	C	4e-32	1.06 (1.05 - 1.08)	0.0618754	0.00718645	CAPSL, IL7R	IL7R	Waage et al., 2018 (30013184)
	5p13.2	rs6897932	5:35874575	T/C	1.14e-18	0.80 (0.76 - 0.84)	-0.222254	0.0251955	Type 1 diabetes	G	8e-06	1.12 (1.06 - 1.19)	0.113329	0.0295113	IL7R	IL7R	Todd et al., 2007 (17554260)
	5p13.2	rs6897932	5:35874575	T/C	1.14e-18	0.80 (0.76 - 0.84)	-0.222254	0.0251955	Multiple sclerosis	C	3e-07	1.18 (1.11 - 1.26)	0.165514	0.0323346	IL7RA	IL7R	Hafler et al., 2007 (17660530)
	5p13.2	rs6897932	5:35874575	T/C	1.14e-18	0.80 (0.76 - 0.84)	-0.222254	0.0251955	Multiple sclerosis	C	2e-06	1.12 (1.02 - 1.23)	0.113329	0.047758	IL7R	IL7R	De Jager et al., 2009 (19525953)
	5p13.2	rs6897932	5:35874575	T/C	1.14e-18	0.80 (0.76 - 0.84)	-0.222254	0.0251955	Multiple sclerosis	G	2e-08	1.11 (1.09 - 1.13)	0.10436	0.00919386	IL7R	IL7R	Sawcer et al., 2011 (21833088)
	5p13.2	rs6897932	5:35874575	T/C	1.14e-18	0.80 (0.76 - 0.84)	-0.222254	0.0251955	Primary biliary cholangitis	T	6e-09	1.52 (1.32 - 1.75)	0.417893	0.0719822	IL7R	IL7R	Kawashima et al., 2017 (28062665)
	5p13.2	rs6881270	5:35879095	T/C	6.8e-19	0.80 (0.76 - 0.84)	-0.223405	0.0251616	Allergic disease (asthma, hay fever or eczema)	-	3e-15	1.10 (1.08 - 1.12)	0.0943106	0.00927746	CAPSL, IL7R, LOC100506406, SPEF2, UGT3A1	IL7R	Zhu et al., 2018 (29785011)
	5p13.2	rs6881270	5:35879095	T/C	6.8e-19	0.80 (0.76 - 0.84)	-0.223405	0.0251616	Asthma or allergic disease (pleiotropy)	-	2e-14	1.10	0.0943106	-	CAPSL, IL7R, LOC100506406, SPEF2, UGT3A1	IL7R	Zhu et al., 2018 (29785011)
	5p13.2	rs6881706	5:35879156	T/G	8.27e-19	0.80 (0.76 - 0.84)	-0.222824	0.0251574	Multiple sclerosis	C	4e-17	1.12	0.113329	-	IL7R	IL7R	Beecham et al., 2013 (24076602)
	5p13.2	rs6881706	5:35879156	T/G	8.27e-19	0.80 (0.76 - 0.84)	-0.222824	0.0251574	Eczema	-	2e-59	-	-	-		IL7R	Kichaev et al., 2018 (30595370)
	5p13.2	rs11742270	5:35881443	A/G	7.64e-19	0.80 (0.76 - 0.84)	-0.223393	0.0251989	Ankylosing spondylitis	G	2e-06	1.11	0.10436	-	IL7R	IL7R - AC112204.3	Cortes et al., 2013 (23749187)
	5p13.2	rs11742270	5:35881443	A/G	7.64e-19	0.80 (0.76 - 0.84)	-0.223393	0.0251989	Ankylosing spondylitis	G	5e-07	1.11	0.10436	-	IL7R	IL7R - AC112204.3	Cortes et al., 2013 (23749187)
	5p13.2	rs10214237	5:35883734	C/T	7.37e-18	0.80 (0.77 - 0.85)	-0.217461	0.0252591	Atopic dermatitis	C	2e-10	-	-	-	IL7R, CAPSL	IL7R - AC112204.3	Paternoster et al., 2015 (26482879)
	5p13.2	rs10214237	5:35883734	C/T	7.37e-18	0.80 (0.77 - 0.85)	-0.217461	0.0252591	Atopic dermatitis	T	3e-14	1.06	0.0618754	-	IL7R, CAPSL	IL7R - AC112204.3	Paternoster et al., 2015 (26482879)
	5q21.1	rs55849330	5:100184647	A/C	1.82e-06	1.12 (1.07 - 1.17)	0.111198	0.0232977	Systemic lupus erythematosus	A	5e-08	1.16 (1.11 - 1.21)	0.14842	0.0220052	ST8SIA4	ST8SIA4	Julia et al., 2018 (29848360)
	5q31.3	rs6580224	5:141489306	A/G	1.92e-07	0.89 (0.85 - 0.93)	-0.1158	0.0222407	Mean corpuscular hemoglobin	-	2e-12	-	-	-		NDFIP1	Kichaev et al., 2018 (30595370)
	5q31.3	rs7700687	5:141491985	C/T	1.51e-07	0.89 (0.85 - 0.93)	-0.116826	0.0222487	Eosinophil counts	-	4e-76	-	-	-		NDFIP1	Kichaev et al., 2018 (30595370)
	5q31.3	rs7705042	5:141492419	C/A	1.36e-07	0.89 (0.85 - 0.93)	-0.117185	0.0222351	Asthma	A	8e-09	1.09 (1.06 - 1.12)	0.0861777	0.0140459	NDFIP1, GNDPA1, SPRY4	NDFIP1	Demenais et al., 2017 (29273806)
	5q31.3	rs7705042	5:141492419	C/A	1.36e-07	0.89 (0.85 - 0.93)	-0.117185	0.0222351	Asthma	A	9e-10	1.08 (1.06 - 1.11)	0.08	0.0102041	NDFIP1, GNPDA1, SPRY4	NDFIP1	Demenais et al., 2017 (29273806)
	5q31.3	rs10068717	5:141494934	C/T	1.33e-07	0.89 (0.85 - 0.93)	-0.117292	0.0222379	Allergic disease (asthma, hay fever or eczema)	T	5e-15	1.04 (1.03 - 1.05)	0.0411419	0.00490596	NDFIP1	NDFIP1	Ferreira et al., 2017 (29083406)
	5q31.3	rs1036207	5:141499041	A/G	1.25e-07	0.89 (0.85 - 0.93)	-0.1175	0.0222268	Eosinophil counts	G	1e-34	1.046 (1.038 - 1.053)	0.0450362	0.00357143	NDFIP1	NDFIP1	Astle et al., 2016 (27863252)
	5q31.3	rs1036207	5:141499041	A/G	1.25e-07	0.89 (0.85 - 0.93)	-0.1175	0.0222268	Eosinophil percentage of granulocytes	G	2e-17	1.032 (1.024 - 1.039)	0.0312889	0.00357143	NDFIP1	NDFIP1	Astle et al., 2016 (27863252)
	5q31.3	rs1036207	5:141499041	A/G	1.25e-07	0.89 (0.85 - 0.93)	-0.1175	0.0222268	Eosinophil percentage of white cells	G	3e-23	1.04 (1.03 - 1.05)	0.0363748	0.00382653	NDFIP1	NDFIP1	Astle et al., 2016 (27863252)
	5q31.3	rs1036207	5:141499041	A/G	1.25e-07	0.89 (0.85 - 0.93)	-0.1175	0.0222268	Neutrophil percentage of granulocytes	G	2e-16	1.031 (1.023 - 1.038)	0.0302675	0.00357143	NDFIP1	NDFIP1	Astle et al., 2016 (27863252)
	5q31.3	rs1036207	5:141499041	A/G	1.25e-07	0.89 (0.85 - 0.93)	-0.1175	0.0222268	Sum eosinophil basophil counts	G	1e-35	1.047 (1.040 - 1.054)	0.0457036	0.00357143	NDFIP1	NDFIP1	Astle et al., 2016 (27863252)
	5q31.3	rs1036207	5:141499041	A/G	1.25e-07	0.89 (0.85 - 0.93)	-0.1175	0.0222268	Multiple sclerosis	C	4e-09	1.07	0.0676586	-	NDFIP1	NDFIP1	Beecham et al., 2013 (24076602)
	5q31.3	rs6580229	5:141510754	A/G	1.13e-07	0.89 (0.85 - 0.93)	-0.118381	0.0223175	White blood cell count	-	8e-30	-	-	-		NDFIP1	Kichaev et al., 2018 (30595370)
	5q31.3	rs6863411	5:141513204	A/T	1.43e-07	0.89 (0.85 - 0.93)	-0.117454	0.0223245	Inflammatory bowel disease	T	4e-14	1.09 (1.06 - 1.12)	0.0852598	0.0149965	SPRY4, NDFIP1	NDFIP1	Jostins et al., 2012 (23128233)
	5q31.3	rs6863411	5:141513204	A/T	1.43e-07	0.89 (0.85 - 0.93)	-0.117454	0.0223245	Ulcerative colitis	T	6e-07	1.07	0.0652601	-	NR	NDFIP1	Liu et al., 2015 (26192919)
	5q31.3	rs6863411	5:141513204	A/T	1.43e-07	0.89 (0.85 - 0.93)	-0.117454	0.0223245	Crohn's disease	-	7e-12	-	-	-	NDFIP1	NDFIP1	de Lange et al., 2017 (28067908)
	5q31.3	rs6863411	5:141513204	A/T	1.43e-07	0.89 (0.85 - 0.93)	-0.117454	0.0223245	Inflammatory bowel disease	-	5e-10	-	-	-	NDFIP1	NDFIP1	de Lange et al., 2017 (28067908)
	5q31.3	rs6863411	5:141513204	A/T	1.43e-07	0.89 (0.85 - 0.93)	-0.117454	0.0223245	Chronic inflammatory diseases (ankylosing spondylitis, Crohn's disease, psoriasis, primary sclerosing cholangitis, ulcerative colitis) (pleiotropy)	-	2e-09	-	-	-	NDFIP1	NDFIP1	Ellinghaus et al., 2016 (26974007)
	5q31.3	rs1062158	5:141523000	C/T	2.3e-07	0.89 (0.85 - 0.93)	-0.116078	0.0224381	Multiple sclerosis	A	2e-06	1.08 (1.07 - 1.10)	0.076961	0.00705396	NDFIP1	NDFIP1	Sawcer et al., 2011 (21833088)
	5q33.3	rs2546890	5:158759900	G/A	2.51e-11	0.87 (0.83 - 0.90)	-0.144233	0.0216142	Psoriasis	A	1e-20	1.54 (1.32 - 1.79)	0.431782	0.0777	IL12B	AC008691.1	Ellinghaus et al., 2010 (20953188)
	5q33.3	rs2546890	5:158759900	G/A	2.51e-11	0.87 (0.83 - 0.90)	-0.144233	0.0216142	Multiple sclerosis	A	8e-08	1.16	0.14842	-	IL12B	AC008691.1	Patsopoulos et al., 2011 (22190364)
	5q33.3	rs2546890	5:158759900	G/A	2.51e-11	0.87 (0.83 - 0.90)	-0.144233	0.0216142	Multiple sclerosis	A	1e-11	1.11 (1.10 - 1.13)	0.10436	0.00686415	IL12B	AC008691.1	Sawcer et al., 2011 (21833088)
	5q33.3	rs2546890	5:158759900	G/A	2.51e-11	0.87 (0.83 - 0.90)	-0.144233	0.0216142	Inflammatory skin disease	-	3e-35	1.39 (1.32 - 1.47)	0.329304	0.0274568	AC008697.1	AC008691.1	Baurecht et al., 2015 (25574825)
	5q33.3	rs2546890	5:158759900	G/A	2.51e-11	0.87 (0.83 - 0.90)	-0.144233	0.0216142	Primary biliary cholangitis	A	1e-10	1.15 (1.08 - 1.22)	0.139262	0.0310943	RNF145, UBLCP1, RNU4ATAC2P, IL12B, LOC285626	AC008691.1	Cordell et al., 2015 (26394269)
	6q23.3	rs2327832	6:137973068	G/A	2.31e-10	1.17 (1.12 - 1.23)	0.161159	0.0254216	Celiac disease	G	4e-19	1.23 (1.17 - 1.28)	0.207014	0.0229225	TNFAIP3	BTF3L4P3 - AL356234.2	Dubois et al., 2010 (20190752)
	6q23.3	rs2327832	6:137973068	G/A	2.31e-10	1.17 (1.12 - 1.23)	0.161159	0.0254216	Systemic lupus erythematosus	C	2e-13	1.22 (1.15 - 1.28)	0.198851	0.027321	OLIG3, LOC100130476	BTF3L4P3 - AL356234.2	Langefeld et al., 2017 (28714469)
	6q23.3	rs928722	6:137973832	T/C	2.58e-10	1.17 (1.12 - 1.23)	0.16088	0.025447	Chronic inflammatory diseases (ankylosing spondylitis, Crohn's disease, psoriasis, primary sclerosing cholangitis, ulcerative colitis) (pleiotropy)	-	4e-14	-	-	-	intergenic	BTF3L4P3 - AL356234.2	Ellinghaus et al., 2016 (26974007)
	6q23.3	rs11757201	6:138003822	C/G	3.46e-10	1.17 (1.12 - 1.23)	0.160045	0.0254985	Tonsillectomy	-	3e-08	1.06 (1.04 - 1.08)	0.0555127	0.00962763	OLIG3, TNFAIP3	AL356234.2	Pickrell et al., 2016 (27182965)
	6q23.3	rs11757201	6:138003822	C/G	3.46e-10	1.17 (1.12 - 1.23)	0.160045	0.0254985	Tonsillectomy	C	3e-08	1.06 (1.05 - 1.07)	0.0582689	0.00481339	OLIG3, TNFAIP3	AL356234.2	Tian et al., 2017 (28928442)
	6q23.3	rs11757201	6:138003822	C/G	3.46e-10	1.17 (1.12 - 1.23)	0.160045	0.0254985	Autoimmune traits	-	1e-09	-	-	-		AL356234.2	Kichaev et al., 2018 (30595370)
	6q23.3	rs17264332	6:138005515	G/A	4.24e-10	1.17 (1.11 - 1.23)	0.158586	0.0253943	Celiac disease	G	5e-30	1.29	0.254642	-	OLIG3, TNFAIP3	AL356234.2	Trynka et al., 2011 (22057235)
	6q23.3	rs17264332	6:138005515	G/A	4.24e-10	1.17 (1.11 - 1.23)	0.158586	0.0253943	Rheumatoid arthritis	A	7e-19	1.17 (1.14 - 1.22)	0.16059	0.0178571	TNFAIP3	AL356234.2	Laufer et al., 2018 (30423114)
	6q23.3	rs17264332	6:138005515	G/A	4.24e-10	1.17 (1.11 - 1.23)	0.158586	0.0253943	Rheumatoid arthritis	A	1e-17	1.05	0.0499432	0.0537168	TNFAIP3	AL356234.2	Laufer et al., 2018 (30423114)
	6q23.3	rs6920220	6:138006504	A/G	5.59e-10	1.17 (1.11 - 1.23)	0.15752	0.0253996	Rheumatoid arthritis	-	1e-07	1.22	0.198851	-	TNFAIP3, OLIG3	AL356234.2	Plenge et al., 2007 (17982456)
	6q23.3	rs6920220	6:138006504	A/G	5.59e-10	1.17 (1.11 - 1.23)	0.15752	0.0253996	Rheumatoid arthritis	-	2e-09	1.24 (1.16 - 1.32)	0.215111	0.0329622	TNFIP3, OLIG3	AL356234.2	Raychaudhuri et al., 2008 (18794853)
	6q23.3	rs6920220	6:138006504	A/G	5.59e-10	1.17 (1.11 - 1.23)	0.15752	0.0253996	Rheumatoid arthritis	A	9e-13	1.22 (1.16 - 1.29)	0.198851	0.0270975	TNFAIP3	AL356234.2	Stahl et al., 2010 (20453842)
	6q23.3	rs6920220	6:138006504	A/G	5.59e-10	1.17 (1.11 - 1.23)	0.15752	0.0253996	Ulcerative colitis	A	8e-17	1.14 (1.09 - 1.20)	0.131028	0.0245265	intergenic	AL356234.2	Anderson et al., 2011 (21297633)
	6q23.3	rs6920220	6:138006504	A/G	5.59e-10	1.17 (1.11 - 1.23)	0.15752	0.0253996	Inflammatory bowel disease	A	1e-21	1.10 (1.06 - 1.14)	0.0971267	0.0178239	TNFAIP3	AL356234.2	Jostins et al., 2012 (23128233)
	6q23.3	rs6920220	6:138006504	A/G	5.59e-10	1.17 (1.11 - 1.23)	0.15752	0.0253996	Rheumatoid arthritis	-	3e-08	1.23 (1.14 - 1.32)	0.207014	0.0373988	TNFAIP3	AL356234.2	Orozco et al., 2014 (24449572)
	6q23.3	rs6920220	6:138006504	A/G	5.59e-10	1.17 (1.11 - 1.23)	0.15752	0.0253996	Inflammatory bowel disease	A	1e-14	1.10 (1.08 - 1.12)	0.0947617	0.00927746	NR	AL356234.2	Liu et al., 2015 (26192919)
	6q23.3	rs6920220	6:138006504	A/G	5.59e-10	1.17 (1.11 - 1.23)	0.15752	0.0253996	Ulcerative colitis	A	5e-22	1.16 (1.13 - 1.19)	0.146936	0.0131979	NR	AL356234.2	Liu et al., 2015 (26192919)
	6q23.3	rs6920220	6:138006504	A/G	5.59e-10	1.17 (1.11 - 1.23)	0.15752	0.0253996	Inflammatory bowel disease	-	1e-08	-	-	-	Intergenic	AL356234.2	de Lange et al., 2017 (28067908)
	6q23.3	rs6920220	6:138006504	A/G	5.59e-10	1.17 (1.11 - 1.23)	0.15752	0.0253996	Ulcerative colitis	-	3e-15	-	-	-	Intergenic	AL356234.2	de Lange et al., 2017 (28067908)
	6q23.3	rs6920220	6:138006504	A/G	5.59e-10	1.17 (1.11 - 1.23)	0.15752	0.0253996	Systemic lupus erythematosus	A	4e-07	1.17 (1.10 - 1.25)	0.157004	0.0326106	TNFAIP3	AL356234.2	Gateva et al., 2009 (19838195)
	6q23.3	rs6920220	6:138006504	A/G	5.59e-10	1.17 (1.11 - 1.23)	0.15752	0.0253996	Rheumatoid arthritis	A	4e-15	1.15	0.140544	-	TNFAIP3	AL356234.2	Eyre et al., 2012 (23143596)
	6q23.3	rs6920220	6:138006504	A/G	5.59e-10	1.17 (1.11 - 1.23)	0.15752	0.0253996	Rheumatoid arthritis (ACPA-positive)	A	4e-18	1.20	0.184486	-	TNFAIP3	AL356234.2	Eyre et al., 2012 (23143596)
	6q23.3	rs6920220	6:138006504	A/G	5.59e-10	1.17 (1.11 - 1.23)	0.15752	0.0253996	Rheumatoid arthritis (ACPA-positive)	A	2e-18	1.19 (1.15 - 1.24)	0.173953	0.0192218	OLIG3, TNFAIP3	AL356234.2	Kim et al., 2014 (24532676)
	6q27	rs3093024	6:167532793	A/G	2.37e-06	1.11 (1.06 - 1.16)	0.10211	0.0216373	Rheumatoid arthritis	T	8e-19	1.19 (1.15 - 1.24)	0.173953	0.0192218	CCR6	AL121935.1, CCR6, Z94721.2	Kochi et al., 2010 (20453841)
	6q27	rs1854853	6:167533062	A/G	1.12e-05	1.10 (1.05 - 1.15)	0.0954936	0.0217355	Rheumatoid arthritis	A	2e-10	1.26	0.23444	-	CCR6	CCR6, AL121935.1, Z94721.2	Jiang et al., 2014 (24782177)
	6q27	rs1854853	6:167533062	A/G	1.12e-05	1.10 (1.05 - 1.15)	0.0954936	0.0217355	Rheumatoid arthritis	A	7e-15	1.42	0.348118	-	CCR6	CCR6, AL121935.1, Z94721.2	Jiang et al., 2014 (24782177)
	6q27	rs3093023	6:167534290	A/G	3.68e-06	1.11 (1.06 - 1.15)	0.0999546	0.0215955	Rheumatoid arthritis	A	2e-11	1.13	0.122218	-	CCR6	Z94721.2, CCR6, AL121935.1	Stahl et al., 2010 (20453842)
	6q27	rs3093023	6:167534290	A/G	3.68e-06	1.11 (1.06 - 1.15)	0.0999546	0.0215955	Rheumatoid arthritis	A	4e-09	1.15	0.136278	-	CCR6	Z94721.2, CCR6, AL121935.1	Jiang et al., 2014 (24782177)
	6q27	rs1571878	6:167540842	C/T	4.31e-06	1.11 (1.06 - 1.16)	0.101411	0.0220652	Rheumatoid arthritis	C	2e-18	1.13 (1.10 - 1.17)	0.122218	0.0157382	CCR6	AL121935.2, CCR6, Z94721.2	Okada et al., 2013 (24390342)
	6q27	rs1571878	6:167540842	C/T	4.31e-06	1.11 (1.06 - 1.16)	0.101411	0.0220652	Rheumatoid arthritis	C	5e-35	1.17 (1.14 - 1.20)	0.157004	0.013085	CCR6	AL121935.2, CCR6, Z94721.2	Okada et al., 2013 (24390342)
	6q27	rs1571878	6:167540842	C/T	4.31e-06	1.11 (1.06 - 1.16)	0.101411	0.0220652	Rheumatoid arthritis	C	1e-22	1.28 (1.22 - 1.35)	0.24686	0.02583	CCR6	AL121935.2, CCR6, Z94721.2	Okada et al., 2013 (24390342)
	6q27	rs1571878	6:167540842	C/T	4.31e-06	1.11 (1.06 - 1.16)	0.101411	0.0220652	Rheumatoid arthritis	-	2e-08	-	-	-	CCR6	AL121935.2, CCR6, Z94721.2	Eyre et al., 2012 (23143596)
	6q27	rs1571878	6:167540842	C/T	4.31e-06	1.11 (1.06 - 1.16)	0.101411	0.0220652	Rheumatoid arthritis (ACPA-positive)	-	1e-12	-	-	-	CCR6	AL121935.2, CCR6, Z94721.2	Eyre et al., 2012 (23143596)
	6q27	rs1571878	6:167540842	C/T	4.31e-06	1.11 (1.06 - 1.16)	0.101411	0.0220652	Rheumatoid arthritis (ACPA-positive)	G	5e-17	1.14 (1.11 - 1.18)	0.131028	0.0156006	CCR6	AL121935.2, CCR6, Z94721.2	Kim et al., 2014 (24532676)
	6q27	rs1571878	6:167540842	C/T	4.31e-06	1.11 (1.06 - 1.16)	0.101411	0.0220652	Rheumatoid arthritis	T	1e-20	1.28 (1.22 - 1.35)	0.24901	0.0255102	CCR6	AL121935.2, CCR6, Z94721.2	Laufer et al., 2018 (30423114)
	6q27	rs1571878	6:167540842	C/T	4.31e-06	1.11 (1.06 - 1.16)	0.101411	0.0220652	Rheumatoid arthritis	T	5e-15	1.13 (1.10 - 1.16)	0.12182	0.0155612	CCR6	AL121935.2, CCR6, Z94721.2	Laufer et al., 2018 (30423114)
	6q27	rs1571878	6:167540842	C/T	4.31e-06	1.11 (1.06 - 1.16)	0.101411	0.0220652	Rheumatoid arthritis	T	1e-31	1.16 (1.04 - 1.29)	0.145533	0.0563776	CCR6	AL121935.2, CCR6, Z94721.2	Laufer et al., 2018 (30423114)
	7p21.1	rs6955431	7:20444060	C/T	2.42e-07	1.13 (1.08 - 1.18)	0.120816	0.0233976	Waist-hip ratio	-	3e-12	-	-	0		ITGB8	Kichaev et al., 2018 (30595370)
	7p14.1	rs60600003	7:37382465	G/T	4.7e-13	1.29 (1.20 - 1.38)	0.253264	0.035012	Eosinophil percentage of granulocytes	G	1e-13	1.05 (1.03 - 1.06)	0.0442972	0.00586735	ELMO1	ELMO1	Astle et al., 2016 (27863252)
	7p14.1	rs60600003	7:37382465	G/T	4.7e-13	1.29 (1.20 - 1.38)	0.253264	0.035012	Eosinophil percentage of white cells	G	2e-13	1.04 (1.03 - 1.06)	0.043771	0.00586735	ELMO1	ELMO1	Astle et al., 2016 (27863252)
	7p14.1	rs60600003	7:37382465	G/T	4.7e-13	1.29 (1.20 - 1.38)	0.253264	0.035012	Neutrophil percentage of granulocytes	G	6e-13	1.04 (1.03 - 1.06)	0.0430543	0.00612245	ELMO1	ELMO1	Astle et al., 2016 (27863252)
	7p14.1	rs60600003	7:37382465	G/T	4.7e-13	1.29 (1.20 - 1.38)	0.253264	0.035012	Multiple sclerosis	C	6e-14	1.15	0.139762	-	ELMO1	ELMO1	Beecham et al., 2013 (24076602)
	7p14.1	rs60600003	7:37382465	G/T	4.7e-13	1.29 (1.20 - 1.38)	0.253264	0.035012	Autoimmune traits	-	1e-11	-	-	-		ELMO1	Kichaev et al., 2018 (30595370)
	7p14.1	rs60600003	7:37382465	G/T	4.7e-13	1.29 (1.20 - 1.38)	0.253264	0.035012	Eosinophil counts	-	8e-35	-	-	-		ELMO1	Kichaev et al., 2018 (30595370)
	7p14.1	rs60600003	7:37382465	G/T	4.7e-13	1.29 (1.20 - 1.38)	0.253264	0.035012	Hypothyroidism	-	3e-09	-	-	-		ELMO1	Kichaev et al., 2018 (30595370)
	7p14.1	rs77972791	7:37403647	G/A	4.28e-12	1.27 (1.18 - 1.35)	0.235298	0.0339657	Eosinophil counts	G	5e-15	1.05 (1.03 - 1.06)	0.0455456	0.00586735	ELMO1	ELMO1	Astle et al., 2016 (27863252)
	7p14.1	rs77972791	7:37403647	G/A	4.28e-12	1.27 (1.18 - 1.35)	0.235298	0.0339657	Sum eosinophil basophil counts	G	7e-15	1.05 (1.03 - 1.06)	0.0453337	0.00586735	ELMO1	ELMO1	Astle et al., 2016 (27863252)
	7q32.1	rs10488631	7:128594183	C/T	2.03e-40	1.52 (1.43 - 1.61)	0.417199	0.0313054	Systemic lupus erythematosus	C	2e-11	-	-	-	TNPO3, IRF5	AC025594.2 - TNPO3	Hom et al., 2008 (18204098)
	7q32.1	rs10488631	7:128594183	C/T	2.03e-40	1.52 (1.43 - 1.61)	0.417199	0.0313054	Primary biliary cholangitis	G	2e-07	1.52 (1.30 - 1.78)	0.41871	0.0801656	IRF5-TNPO3	AC025594.2 - TNPO3	Hirschfield et al., 2009 (19458352)
	7q32.1	rs10488631	7:128594183	C/T	2.03e-40	1.52 (1.43 - 1.61)	0.417199	0.0313054	Systemic sclerosis	C	2e-13	1.50 (1.35 - 1.67)	0.405465	0.0542651	TNPO, IRF5	AC025594.2 - TNPO3	Radstake et al., 2010 (20383147)
	7q32.1	rs10488631	7:128594183	C/T	2.03e-40	1.52 (1.43 - 1.61)	0.417199	0.0313054	Rheumatoid arthritis	C	4e-11	1.19	0.173953	-	IRF5	AC025594.2 - TNPO3	Stahl et al., 2010 (20453842)
	7q32.1	rs10488631	7:128594183	C/T	2.03e-40	1.52 (1.43 - 1.61)	0.417199	0.0313054	Primary biliary cholangitis	C	3e-10	1.63	0.48858	-	TNPO3, IRF5	AC025594.2 - TNPO3	Liu et al., 2010 (20639880)
	7q32.1	rs10488631	7:128594183	C/T	2.03e-40	1.52 (1.43 - 1.61)	0.417199	0.0313054	Systemic lupus erythematosus	C	7e-18	1.92 (1.66 - 2.22)	0.652325	0.0741555	IRF5	AC025594.2 - TNPO3	Chung et al., 2011 (21408207)
	7q32.1	rs10488631	7:128594183	C/T	2.03e-40	1.52 (1.43 - 1.61)	0.417199	0.0313054	Systemic sclerosis	C	4e-07	1.35 (1.20 - 1.51)	0.300105	0.0586194	TNPO3, IRF5	AC025594.2 - TNPO3	Allanore et al., 2011 (21750679)
	7q32.1	rs10488631	7:128594183	C/T	2.03e-40	1.52 (1.43 - 1.61)	0.417199	0.0313054	Systemic sclerosis	-	1e-09	1.61 (1.38 - 1.88)	0.476234	0.0788746	IRF5	AC025594.2 - TNPO3	Gorlova et al., 2011 (21779181)
	7q32.1	rs10488631	7:128594183	C/T	2.03e-40	1.52 (1.43 - 1.61)	0.417199	0.0313054	Systemic sclerosis	-	2e-10	1.50 (1.32 - 1.69)	0.405465	0.0630349	IRF5	AC025594.2 - TNPO3	Gorlova et al., 2011 (21779181)
	7q32.1	rs10488631	7:128594183	C/T	2.03e-40	1.52 (1.43 - 1.61)	0.417199	0.0313054	Systemic sclerosis	-	2e-07	1.52 (1.30 - 1.79)	0.41871	0.0815947	IRF5	AC025594.2 - TNPO3	Gorlova et al., 2011 (21779181)
	7q32.1	rs10488631	7:128594183	C/T	2.03e-40	1.52 (1.43 - 1.61)	0.417199	0.0313054	Systemic sclerosis	-	8e-07	1.63 (1.34 - 1.98)	0.48858	0.0995988	IRF5	AC025594.2 - TNPO3	Gorlova et al., 2011 (21779181)
	7q32.1	rs10488631	7:128594183	C/T	2.03e-40	1.52 (1.43 - 1.61)	0.417199	0.0313054	Systemic lupus erythematosus	C	2e-13	1.83 (1.68 - 1.99)	0.603769	0.0425925	TNPO3	AC025594.2 - TNPO3	Armstrong et al., 2014 (24871463)
	7q32.1	rs10488631	7:128594183	C/T	2.03e-40	1.52 (1.43 - 1.61)	0.417199	0.0313054	Primary biliary cholangitis	C	5e-23	1.59	0.462035	-	IRF5, TNP03	AC025594.2 - TNPO3	Cordell et al., 2015 (26394269)
	7q32.1	rs10488631	7:128594183	C/T	2.03e-40	1.52 (1.43 - 1.61)	0.417199	0.0313054	Systemic lupus erythematosus	C	9e-110	1.92 (1.81 - 2.03)	0.652325	0.0292625	IRF5, TNPO3	AC025594.2 - TNPO3	Bentham et al., 2015 (26502338)
	7q32.1	rs10488631	7:128594183	C/T	2.03e-40	1.52 (1.43 - 1.61)	0.417199	0.0313054	Diffuse cutaneous systemic sclerosis	-	1e-09	-	-	-	IRF5	AC025594.2 - TNPO3	Gorlova et al., 2018 (29293537)
	7q32.1	rs10488631	7:128594183	C/T	2.03e-40	1.52 (1.43 - 1.61)	0.417199	0.0313054	Diffuse cutaneous systemic sclerosis	-	1e-09	-	-	-	TNPO3	AC025594.2 - TNPO3	Gorlova et al., 2018 (29293537)
	7q32.1	rs10488631	7:128594183	C/T	2.03e-40	1.52 (1.43 - 1.61)	0.417199	0.0313054	Limited cutaneous systemic scleroderma	-	3e-10	-	-	-	TNPO3, IRF5	AC025594.2 - TNPO3	Gorlova et al., 2018 (29293537)
	7q32.1	rs10488631	7:128594183	C/T	2.03e-40	1.52 (1.43 - 1.61)	0.417199	0.0313054	Systemic sclerosis (anti-centromere-positive)	-	9e-07	-	-	-	IRF5, TNPO3	AC025594.2 - TNPO3	Gorlova et al., 2018 (29293537)
	7q32.1	rs10488631	7:128594183	C/T	2.03e-40	1.52 (1.43 - 1.61)	0.417199	0.0313054	Systemic sclerosis (anti-topoisomerase-positive)	-	4e-07	-	-	-	TNPO3	AC025594.2 - TNPO3	Gorlova et al., 2018 (29293537)
	7q32.1	rs10488631	7:128594183	C/T	2.03e-40	1.52 (1.43 - 1.61)	0.417199	0.0313054	Limited cutaneous systemic scleroderma	-	9e-07	-	-	-	IRF5	AC025594.2 - TNPO3	Gorlova et al., 2018 (29293537)
	7q32.1	rs10488631	7:128594183	C/T	2.03e-40	1.52 (1.43 - 1.61)	0.417199	0.0313054	Systemic sclerosis	C	6e-07	1.63 (1.34 - 1.97)	0.48858	0.0983071	IRF5, TNPO4	AC025594.2 - TNPO3	Gonzalez-Serna et al., 2018 (30247649)
	7q32.1	rs12539741	7:128596805	T/C	1.53e-40	1.52 (1.43 - 1.61)	0.417582	0.0313133	Systemic lupus erythematosus	T	6e-31	2.11 (1.88 - 2.37)	0.746688	0.0590863	TNPO3, IRF5	TNPO3	Alarcon-Riquelme et al., 2015 (26606652)
	7q32.1	rs12706861	7:128616582	T/C	9.71e-41	1.52 (1.43 - 1.62)	0.418685	0.0313191	Systemic lupus erythematosus	T	4e-71	1.76 (1.65 - 1.87)	0.565314	0.0319294	IRF5, TNPO3	TNPO3	Langefeld et al., 2017 (28714469)
	7q32.1	rs12531711	7:128617466	G/A	8.57e-41	1.52 (1.43 - 1.62)	0.4202	0.0313452	Systemic lupus erythematosus	G	6e-09	1.58 (1.36 - 1.83)	0.457425	0.0757223	IRF5	TNPO3	Chung et al., 2011 (21408207)
	7q32.1	rs12531711	7:128617466	G/A	8.57e-41	1.52 (1.43 - 1.62)	0.4202	0.0313452	Primary biliary cholangitis	G	9e-17	1.58 (1.41 - 1.76)	0.457425	0.0565623	IRF5	TNPO3	Mells et al., 2011 (21399635)
	7q32.1	rs12531711	7:128617466	G/A	8.57e-41	1.52 (1.43 - 1.62)	0.4202	0.0313452	Systemic lupus erythematosus	A	6e-13	1.59 (1.40 - 1.81)	0.465619	0.064696	TNPO3	TNPO3	Lee et al., 2012 (23053960)
	7q32.1	rs12531711	7:128617466	G/A	8.57e-41	1.52 (1.43 - 1.62)	0.4202	0.0313452	Systemic lupus erythematosus or rheumatoid arthritis	-	1e-23	1.45	0.371564	-	TNPO3, IRF5	TNPO3	Marquez et al., 2016 (27193031)
	7q32.1	rs12531711	7:128617466	G/A	8.57e-41	1.52 (1.43 - 1.62)	0.4202	0.0313452	Systemic sclerosis	-	5e-10	-	-	-	TNPO3, IRF5	TNPO3	Gorlova et al., 2018 (29293537)
	7q32.1	rs12534421	7:128624073	A/C	1.53e-40	1.52 (1.43 - 1.61)	0.41788	0.0313333	Diffuse cutaneous systemic sclerosis	-	4e-06	-	-	-	IRF5	TNPO3	Gorlova et al., 2018 (29293537)
	7q32.1	rs12534421	7:128624073	A/C	1.53e-40	1.52 (1.43 - 1.61)	0.41788	0.0313333	Systemic sclerosis	-	7e-10	-	-	-	IRF5	TNPO3	Gorlova et al., 2018 (29293537)
	7q32.1	rs13238352	7:128647942	T/C	1.25e-40	1.52 (1.43 - 1.62)	0.418685	0.0313389	Systemic seropositive rheumatic diseases (Systemic sclerosis or systemic lupus erythematosus or rheumatoid arthritis or idiopathic inflammatory myopathies)	T	1e-38	1.44 (1.30 - 1.60)	0.364643	0.0529692	TNPO3	TNPO3	Acosta-Herrera et al., 2018 (30573655)
	7q34	rs10273974	7:138735512	C/A	2e-07	0.89 (0.86 - 0.93)	-0.110951	0.0213377	White blood cell count	-	8e-09	-	-	-		ZC3HAV1	Kichaev et al., 2018 (30595370)
	8q24.21	rs2608029	8:129170126	G/C	4.3e-07	1.12 (1.07 - 1.17)	0.113695	0.0224915	Lung adenocarcinoma	G	1e-06	1.08 (1.05 - 1.12)	0.0809651	0.0168012	MIR1208, LINC00824	MIR1208 - RN7SKP226	McKay et al., 2017 (28604730)
	8q24.21	rs4733601	8:129269466	A/G	3.86e-06	1.11 (1.06 - 1.15)	0.100829	0.0218296	Diffuse large B cell lymphoma	A	4e-11	1.19 (1.12 - 1.25)	0.173953	0.028014	MYC, PVT1	RN7SKP226 - LINC00824	Cerhan et al., 2014 (25261932)
	9q22.33	rs4743150	9:100740124	T/C	3.1e-08	0.86 (0.82 - 0.91)	-0.148344	0.0267981	Coronary heart disease	-	5e-06	-	-	-	intergenic	HEMGN - ANP32B	Coronary Artery Disease (CAD) Genetics Consortium, 2011 (21378988)
	9q22.33	rs4743150	9:100740124	T/C	3.1e-08	0.86 (0.82 - 0.91)	-0.148344	0.0267981	Coronary artery disease	T	4e-06	1.04 (1.02 - 1.05)	0.0355	0.00790816	ANP32B	HEMGN - ANP32B	van der Harst et al., 2017 (29212778)
	9q22.33	rs4743150	9:100740124	T/C	3.1e-08	0.86 (0.82 - 0.91)	-0.148344	0.0267981	Red blood cell count	-	4e-33	-	-	-		HEMGN - ANP32B	Kichaev et al., 2018 (30595370)
	9q22.33	rs76917914	9:100771440	G/A	3.1e-08	0.86 (0.82 - 0.91)	-0.149023	0.0269214	Immature fraction of reticulocytes	G	1e-11	1.03 (1.02 - 1.04)	0.0291362	0.00433673	ANP32B	ANP32B	Astle et al., 2016 (27863252)
	9q32	rs6478108	9:117558703	C/T	1.75e-05	0.91 (0.87 - 0.95)	-0.0975902	0.0227228	Leprosy	A	3e-21	1.37 (1.28 - 1.46)	0.314811	0.0335654	TNFSF15	TNFSF15	Zhang et al., 2009 (20018961)
	9q32	rs4366152	9:117564875	T/C	7.31e-06	0.90 (0.86 - 0.94)	-0.1036	0.0231023	Leprosy	A	9e-42	1.33	0.287682	-	TNFSF15	TNFSF15	Liu et al., 2015 (25642632)
	9q32	rs4263839	9:117566440	A/G	9.19e-06	0.90 (0.86 - 0.94)	-0.102459	0.0231007	Crohn's disease	G	3e-10	1.22	0.198851	-	TNFSF15	TNFSF15	Barrett et al., 2008 (18587394)
	9q32	rs6478109	9:117568766	A/G	2.79e-06	0.90 (0.86 - 0.94)	-0.10768	0.0229811	Inflammatory bowel disease	-	3e-08	1.36 (1.22 - 1.52)	0.307485	0.0560866	TNFSF15	TNFSF15 - AL133412.1	Kugathasan et al., 2008 (18758464)
	9q32	rs6478109	9:117568766	A/G	2.79e-06	0.90 (0.86 - 0.94)	-0.10768	0.0229811	Crohn's disease	G	5e-25	2.08 (1.82 - 2.38)	0.733969	0.0684347	TNFSF15	TNFSF15 - AL133412.1	Jung et al., 2016 (26891255)
	9q32	rs7848647	9:117569046	T/C	3.31e-06	0.90 (0.86 - 0.94)	-0.106979	0.0230036	Inflammatory bowel disease	-	3e-35	-	-	-	NR	TNFSF15 - AL133412.1	Liu et al., 2015 (26192919)
	9q32	rs7848647	9:117569046	T/C	3.31e-06	0.90 (0.86 - 0.94)	-0.106979	0.0230036	Chronic inflammatory diseases (ankylosing spondylitis, Crohn's disease, psoriasis, primary sclerosing cholangitis, ulcerative colitis) (pleiotropy)	-	1e-25	-	-	-	TNFSF15	TNFSF15 - AL133412.1	Ellinghaus et al., 2016 (26974007)
	10q11.23	rs7097397	10:50025396	A/G	2.42e-10	0.87 (0.83 - 0.91)	-0.143772	0.0227055	Systemic lupus erythematosus	G	8e-12	1.30 (1.21 - 1.40)	0.262364	0.0372071	WDFY4	WDFY4	Yang et al., 2010 (20169177)
	10q11.23	rs7097397	10:50025396	A/G	2.42e-10	0.87 (0.83 - 0.91)	-0.143772	0.0227055	Systemic lupus erythematosus	G	9e-12	1.20	0.182322	-	WDFY4	WDFY4	Bentham et al., 2015 (26502338)
	10q11.23	rs7097397	10:50025396	A/G	2.42e-10	0.87 (0.83 - 0.91)	-0.143772	0.0227055	Systemic lupus erythematosus	-	2e-09	1.33 (1.21 - 1.46)	0.285179	0.0479123	WDFY4	WDFY4	Lessard et al., 2016 (26663301)
	10q11.23	rs7097397	10:50025396	A/G	2.42e-10	0.87 (0.83 - 0.91)	-0.143772	0.0227055	Systemic lupus erythematosus	-	9e-11	1.22	0.198851	-	WDFY4	WDFY4	Morris et al., 2016 (27399966)
	10q11.23	rs7097397	10:50025396	A/G	2.42e-10	0.87 (0.83 - 0.91)	-0.143772	0.0227055	Systemic lupus erythematosus	-	5e-07	1.27	0.239017	-	WDFY4	WDFY4	Morris et al., 2016 (27399966)
	11p15.5	rs2396545	11:601785	C/T	9.66e-06	0.89 (0.85 - 0.94)	-0.115646	0.0261365	Systemic lupus erythematosus and Systemic sclerosis	-	8e-06	1.19	0.173953	-	IRF7	PHRF1, PHRF1	Martin et al., 2013 (23740937)
	11q13.1	rs694739	11:64097233	G/A	5.14e-10	0.87 (0.83 - 0.91)	-0.139473	0.022442	Alopecia areata	A	4e-07	1.33 (1.19 - 1.48)	0.285179	0.0556349	PRDX5	AP003774.4 - CCDC88B	Petukhova et al., 2010 (20596022)
	11q13.1	rs694739	11:64097233	G/A	5.14e-10	0.87 (0.83 - 0.91)	-0.139473	0.022442	Crohn's disease	A	6e-10	1.10 (1.05 - 1.16)	0.0953102	0.0254158	ESRRA, PRDX5	AP003774.4 - CCDC88B	Franke et al., 2010 (21102463)
	11q13.1	rs694739	11:64097233	G/A	5.14e-10	0.87 (0.83 - 0.91)	-0.139473	0.022442	Psoriasis vulgaris	A	2e-09	1.14	0.130151	-	PRDX5	AP003774.4 - CCDC88B	Stuart et al., 2015 (26626624)
	11q13.1	rs694739	11:64097233	G/A	5.14e-10	0.87 (0.83 - 0.91)	-0.139473	0.022442	Multiple sclerosis	A	2e-09	1.07	0.0676586	-	PRDX5	AP003774.4 - CCDC88B	Beecham et al., 2013 (24076602)
	11q13.1	rs694739	11:64097233	G/A	5.14e-10	0.87 (0.83 - 0.91)	-0.139473	0.022442	Sarcoidosis	T	3e-16	1.27 (1.19 - 1.33)	0.235722	0.0283739	NR	AP003774.4 - CCDC88B	Fischer et al., 2015 (26051272)
	11q13.1	rs694739	11:64097233	G/A	5.14e-10	0.87 (0.83 - 0.91)	-0.139473	0.022442	Primary biliary cirrhosis	A	2e-07	1.18	0.165514	-	RPS6KA4	AP003774.4 - CCDC88B	Liu et al., 2012 (22961000)
	11q13.1	rs694739	11:64097233	G/A	5.14e-10	0.87 (0.83 - 0.91)	-0.139473	0.022442	Age of smoking initiation (MTAG)	G	5e-09	1.009 (1.006 - 1.012)	0.00880531	0.00147959	NR	AP003774.4 - CCDC88B	Liu et al., 2019 (30643251)
	11q13.1	rs574087	11:64102948	G/A	2.54e-10	0.87 (0.83 - 0.91)	-0.142902	0.0225943	Alopecia areata	A	9e-14	1.32	0.277632	-	PRDX5	AP003774.4 - CCDC88B	Betz et al., 2015 (25608926)
	11q13.1	rs11231757	11:64106317	T/C	1.77e-10	0.87 (0.83 - 0.90)	-0.144911	0.0227122	Hypothyroidism	-	2e-10	-	-	-		AP003774.4 - CCDC88B	Kichaev et al., 2018 (30595370)
	11q13.1	rs479777	11:64107477	C/T	1.56e-09	0.87 (0.83 - 0.91)	-0.143792	0.0238147	Sarcoidosis	-	3e-18	1.18 (1.18 - 1.43)	0.165514	0.0490204	CCDC88B, KCNK4, PRDX5, GPR137, BAD	AP003774.4 - CCDC88B	Fischer et al., 2012 (22837380)
	11q13.1	rs479777	11:64107477	C/T	1.56e-09	0.87 (0.83 - 0.91)	-0.143792	0.0238147	Non-melanoma skin cancer	T	4e-06	1.09 (1.05 - 1.14)	0.0903285	0.0209791	NR	AP003774.4 - CCDC88B	Visconti et al., 2018 (29739929)
	11q13.1	rs663743	11:64107735	A/G	2.38e-09	0.87 (0.83 - 0.91)	-0.142062	0.0237972	Leprosy	A	9e-14	1.24	0.215111	-	CCDC88B	CCDC88B	Liu et al., 2015 (25642632)
	11q13.1	rs663743	11:64107735	A/G	2.38e-09	0.87 (0.83 - 0.91)	-0.142062	0.0237972	Primary sclerosing cholangitis	G	2e-13	1.20 (1.14 - 1.26)	0.182322	0.0255315	CCDC88B	CCDC88B	Ji et al., 2016 (27992413)
	11q23.1	rs6589229	11:111249457	A/T	9.58e-07	0.89 (0.85 - 0.93)	-0.115577	0.0235865	Eosinophil counts	-	2e-13	-	-	-		POU2AF1	Kichaev et al., 2018 (30595370)
	11q23.1	rs7111520	11:111249611	G/A	1.14e-06	0.89 (0.85 - 0.93)	-0.114727	0.0235792	Hodgkin's lymphoma	A	1e-11	1.19 (1.13 - 1.25)	0.173953	0.0257464	POU2AF1	POU2AF1	Sud et al., 2018 (30194254)
	11q23.1	rs4938534	11:111275133	G/A	5.33e-07	0.89 (0.85 - 0.93)	-0.114369	0.0228094	Primary biliary cholangitis	A	2e-08	1.39 (1.24 - 1.56)	0.329304	0.0585649	POU2AF1	POU2AF1	Nakamura et al., 2012 (23000144)
	11q23.1	rs4938534	11:111275133	G/A	5.33e-07	0.89 (0.85 - 0.93)	-0.114369	0.0228094	Primary biliary cholangitis	A	1e-08	1.35 (1.22 - 1.50)	0.300421	0.0529954	POU2AF1	POU2AF1	Kawashima et al., 2017 (28062665)
	11q23.3	rs10790268	11:118729391	A/G	6.02e-34	0.69 (0.65 - 0.74)	-0.365297	0.0300685	Rheumatoid arthritis	G	1e-17	1.17 (1.13 - 1.22)	0.157004	0.0195493	CXCR5	RF00019 - CXCR5	Okada et al., 2013 (24390342)
	11q23.3	rs10790268	11:118729391	A/G	6.02e-34	0.69 (0.65 - 0.74)	-0.365297	0.0300685	Rheumatoid arthritis	G	1e-15	1.14 (1.11 - 1.18)	0.131028	0.0156006	CXCR5	RF00019 - CXCR5	Okada et al., 2013 (24390342)
	11q23.3	rs10790268	11:118729391	A/G	6.02e-34	0.69 (0.65 - 0.74)	-0.365297	0.0300685	Rheumatoid arthritis	A	3e-15	1.17 (1.13 - 1.22)	0.1593	0.0204082	CXCR5	RF00019 - CXCR5	Laufer et al., 2018 (30423114)
	11q23.3	rs10790268	11:118729391	A/G	6.02e-34	0.69 (0.65 - 0.74)	-0.365297	0.0300685	Rheumatoid arthritis	A	1e-13	1.07 (0.95 - 1.20)	0.0660634	0.0131888	CXCR5	RF00019 - CXCR5	Laufer et al., 2018 (30423114)
	11q23.3	rs4938573	11:118741842	C/T	3.02e-34	0.70 (0.66 - 0.74)	-0.361822	0.0296324	Follicular lymphoma	C	6e-20	1.34 (1.26 - 1.43)	0.29267	0.0322864	CXCR5	RF00019 - CXCR5	Skibola et al., 2014 (25279986)
	11q23.3	rs4938573	11:118741842	C/T	3.02e-34	0.70 (0.66 - 0.74)	-0.361822	0.0296324	Rheumatoid arthritis (ACPA-positive)	-	5e-07	1.15	0.138917	-	DDX6, SETP16	RF00019 - CXCR5	Eyre et al., 2012 (23143596)
	12p13.31	rs1800693	12:6440009	C/T	1.19e-16	1.20 (1.15 - 1.25)	0.179759	0.021699	Multiple sclerosis	C	2e-11	1.20 (1.10 - 1.31)	0.182322	0.0445707	TNFRSF1A	TNFRSF1A	De Jager et al., 2009 (19525953)
	12p13.31	rs1800693	12:6440009	C/T	1.19e-16	1.20 (1.15 - 1.25)	0.179759	0.021699	Primary biliary cholangitis	C	2e-09	1.22 (1.14 - 1.30)	0.198851	0.0335041	TNFRSF1A	TNFRSF1A	Mells et al., 2011 (21399635)
	12p13.31	rs1800693	12:6440009	C/T	1.19e-16	1.20 (1.15 - 1.25)	0.179759	0.021699	Multiple sclerosis	G	4e-14	1.12 (1.11 - 1.14)	0.113329	0.00680312	TNFRSF1A	TNFRSF1A	Sawcer et al., 2011 (21833088)
	12p13.31	rs1800693	12:6440009	C/T	1.19e-16	1.20 (1.15 - 1.25)	0.179759	0.021699	Primary biliary cholangitis	C	2e-09	1.22	0.198451	-	TNFRSF1A, PLEKHG6	TNFRSF1A	Cordell et al., 2015 (26394269)
	12p13.31	rs1800693	12:6440009	C/T	1.19e-16	1.20 (1.15 - 1.25)	0.179759	0.021699	Multiple sclerosis	C	3e-08	1.17 (1.11 - 1.23)	0.157004	0.0261873	TNFRSF1A	TNFRSF1A	Andlauer et al., 2016 (27386562)
	12p13.31	rs1800693	12:6440009	C/T	1.19e-16	1.20 (1.15 - 1.25)	0.179759	0.021699	Pneumonia	-	1e-06	1.04 (1.03 - 1.06)	0.0436	0.00892857	NR	TNFRSF1A	Tian et al., 2017 (28928442)
	12p13.31	rs1800693	12:6440009	C/T	1.19e-16	1.20 (1.15 - 1.25)	0.179759	0.021699	Multiple sclerosis	G	7e-28	1.14	0.131028	-	TNFRSF1A	TNFRSF1A	Beecham et al., 2013 (24076602)
	12p13.31	rs1800693	12:6440009	C/T	1.19e-16	1.20 (1.15 - 1.25)	0.179759	0.021699	Primary biliary cirrhosis	G	1e-14	1.27 (1.19 - 1.34)	0.239017	0.0302848	TNFRSF1A, LTBR, SCNN1A	TNFRSF1A	Liu et al., 2012 (22961000)
	12q24.12	rs4766578	12:111904371	A/T	6.15e-19	0.83 (0.79 - 0.86)	-0.191108	0.0214917	Vitiligo	T	4e-18	1.32	0.277632	-	SH2B3	ATXN2	Jin et al., 2012 (22561518)
	12q24.12	rs4766578	12:111904371	A/T	6.15e-19	0.83 (0.79 - 0.86)	-0.191108	0.0214917	High light scatter reticulocyte count	A	3e-75	1.07 (1.06 - 1.08)	0.0656228	0.00357143	ATXN2	ATXN2	Astle et al., 2016 (27863252)
	12q24.12	rs4766578	12:111904371	A/T	6.15e-19	0.83 (0.79 - 0.86)	-0.191108	0.0214917	High light scatter reticulocyte percentage of red cells	A	2e-60	1.06 (1.05 - 1.07)	0.0586027	0.00357143	ATXN2	ATXN2	Astle et al., 2016 (27863252)
	12q24.12	rs4766578	12:111904371	A/T	6.15e-19	0.83 (0.79 - 0.86)	-0.191108	0.0214917	Immature fraction of reticulocytes	A	4e-19	1.032 (1.025 - 1.039)	0.031633	0.00357143	ATXN2	ATXN2	Astle et al., 2016 (27863252)
	12q24.12	rs4766578	12:111904371	A/T	6.15e-19	0.83 (0.79 - 0.86)	-0.191108	0.0214917	Reticulocyte fraction of red cells	A	2e-69	1.065 (1.058 - 1.073)	0.0630118	0.00357143	ATXN2	ATXN2	Astle et al., 2016 (27863252)
	12q24.12	rs4766578	12:111904371	A/T	6.15e-19	0.83 (0.79 - 0.86)	-0.191108	0.0214917	Coronary artery disease	A	6e-20	1.06 (1.05 - 1.08)	0.059	0.00714286	ATXN2	ATXN2	van der Harst et al., 2017 (29212778)
	12q24.12	rs4766578	12:111904371	A/T	6.15e-19	0.83 (0.79 - 0.86)	-0.191108	0.0214917	Sjögren's syndrome	T	8e-06	1.23 (1.12 - 1.35)	0.207014	0.0476469	ATXN2	ATXN2	Lessard et al., 2013 (24097067)
	12q24.12	rs4766578	12:111904371	A/T	6.15e-19	0.83 (0.79 - 0.86)	-0.191108	0.0214917	Reaction time	-	1e-08	1.010 (1.007 - 1.014)	0.010036	0.0017602	ATXN2	ATXN2	Davies et al., 2018 (29844566)
	12q24.12	rs4766578	12:111904371	A/T	6.15e-19	0.83 (0.79 - 0.86)	-0.191108	0.0214917	HDL cholesterol	A	1e-14	1.022 (1.016 - 1.027)	0.0219	0.00280612	ATXN2	ATXN2	Klarin et al., 2018 (30275531)
	12q24.12	rs10774625	12:111910219	G/A	5.5e-19	0.83 (0.79 - 0.86)	-0.191213	0.0214763	Retinal vascular caliber	A	2e-13	1.50 (1.11 - 1.89)	1.5	0.19898	SH2B3, ATXN2, PTPN11	ATXN2	Ikram et al., 2010 (21060863)
	12q24.12	rs10774625	12:111910219	G/A	5.5e-19	0.83 (0.79 - 0.86)	-0.191213	0.0214763	Systemic lupus erythematosus	A	4e-09	1.13 (1.08 - 1.18)	0.122218	0.0225902	SH2B3, ATXN2	ATXN2	Bentham et al., 2015 (26502338)
	12q24.12	rs10774625	12:111910219	G/A	5.5e-19	0.83 (0.79 - 0.86)	-0.191213	0.0214763	Systemic lupus erythematosus	-	9e-08	1.17	0.157004	-	SH2B3	ATXN2	Morris et al., 2016 (27399966)
	12q24.12	rs10774625	12:111910219	G/A	5.5e-19	0.83 (0.79 - 0.86)	-0.191213	0.0214763	Hypothyroidism	-	1e-26	1.14 (1.11 - 1.17)	0.133531	0.0134295	ATXN2	ATXN2	Pickrell et al., 2016 (27182965)
	12q24.12	rs10774625	12:111910219	G/A	5.5e-19	0.83 (0.79 - 0.86)	-0.191213	0.0214763	Left ventricle diastolic internal dimension	G	1e-08	1.02 (0.98 - 1.05)	0.016	0.00391837	ATXN2	ATXN2	Wild et al., 2017 (28394258)
	12q24.12	rs10774625	12:111910219	G/A	5.5e-19	0.83 (0.79 - 0.86)	-0.191213	0.0214763	Coronary artery disease (myocardial infarction, percutaneous transluminal coronary angioplasty, coronary artery bypass grafting, angina or chromic ischemic heart disease)	A	9e-14	1.07 (1.05 - 1.08)	0.0676586	0.00718645	SH2B3	ATXN2	Nelson et al., 2017 (28714975)
	12q24.12	rs10774625	12:111910219	G/A	5.5e-19	0.83 (0.79 - 0.86)	-0.191213	0.0214763	Glycated hemoglobin levels	G	1e-08	1.009 (1.006 - 1.012)	0.0088	0.00158163	ATXN2	ATXN2	Wheeler et al., 2017 (28898252)
	13q14.11	rs9533100	13:42996548	G/T	1.98e-12	0.86 (0.82 - 0.90)	-0.152762	0.0217119	Tonsillectomy	-	1e-07	1.04 (1.03 - 1.06)	0.0429	0.00816327	NR	LINC02341	Tian et al., 2017 (28928442)
	13q14.11	rs9525625	13:43018030	T/C	1.79e-12	0.86 (0.82 - 0.90)	-0.152198	0.0215876	Inflammatory bowel disease	A	7e-06	1.05 (1.03 - 1.07)	0.0450041	0.00971935	AKAP1, TNFSF11	LINC02341	Liu et al., 2015 (26192919)
	13q14.11	rs1830790	13:43026661	G/A	1.33e-12	0.86 (0.82 - 0.90)	-0.152012	0.0214376	Lymphocyte percentage of white cells	A	3e-09	1.02 (1.01 - 1.03)	0.0213427	0.00357143	intergenic	LINC02341	Astle et al., 2016 (27863252)
	13q14.11	rs2062305	13:43052880	G/A	1.03e-12	0.86 (0.82 - 0.89)	-0.153097	0.0214831	Crohn's disease	G	5e-10	1.10 (1.05 - 1.15)	0.0953102	0.0232071	TNFSF11	LINC02341	Franke et al., 2010 (21102463)
	13q14.11	rs2062305	13:43052880	G/A	1.03e-12	0.86 (0.82 - 0.89)	-0.153097	0.0214831	Crohn's disease	-	4e-07	-	-	-	Intergenic	LINC02341	de Lange et al., 2017 (28067908)
	13q14.2	rs9591325	13:50811220	C/T	2.14e-19	0.64 (0.58 - 0.70)	-0.451884	0.050169	Primary biliary cholangitis	-	1e-10	1.63	0.48858	-	DLEU1	DLEU1	Cordell et al., 2015 (26394269)
	13q14.2	rs9591325	13:50811220	C/T	2.14e-19	0.64 (0.58 - 0.70)	-0.451884	0.050169	Autoimmune traits	-	1e-10	-	-	-		DLEU1	Kichaev et al., 2018 (30595370)
	13q14.2	rs9596270	13:50842440	C/T	4.6e-19	0.65 (0.59 - 0.71)	-0.436822	0.048961	Multiple sclerosis	T	7e-07	1.35	0.300105	-	intergenic	DLEU1	Patsopoulos et al., 2011 (22190364)
	14q13.2	rs799498	14:35465636	G/T	9.75e-06	1.14 (1.07 - 1.21)	0.129794	0.0293483	Blood protein levels	T	2e-83	1.94 (1.82 - 2.08)	0.662	0.0331633	FAM177A1	SRP54	Emilsson et al., 2018 (30072576)
	14q24.1	rs3784099	14:68749927	A/G	8.31e-17	0.82 (0.78 - 0.86)	-0.203016	0.0243697	Breast cancer (survival)	A	1e-07	1.49 (1.28 - 1.72)	0.398776	0.0753735	RAD51L1	RAD51B	Shu et al., 2012 (22232737)
	14q24.1	rs3784099	14:68749927	A/G	8.31e-17	0.82 (0.78 - 0.86)	-0.203016	0.0243697	Breast cancer (survival)	A	3e-07	1.43 (1.25 - 1.64)	0.357674	0.0692736	RAD51L1	RAD51B	Shu et al., 2012 (22232737)
	14q24.1	rs3784099	14:68749927	A/G	8.31e-17	0.82 (0.78 - 0.86)	-0.203016	0.0243697	Asthma	-	2e-08	1.06 (1.04 - 1.08)	0.05975	0.00962763	RAD51B	RAD51B	Pickrell et al., 2016 (27182965)
	14q24.1	rs3784099	14:68749927	A/G	8.31e-17	0.82 (0.78 - 0.86)	-0.203016	0.0243697	Hypothyroidism	-	2e-10	-	-	-		RAD51B	Kichaev et al., 2018 (30595370)
	14q24.1	rs8008961	14:68752643	T/C	8.35e-17	0.81 (0.77 - 0.85)	-0.207745	0.0249507	Acute urticaria and angioedema (non-steroidal anti-inflammatory drug-induced)	A	6e-06	2.44 (1.67 - 3.56)	0.891998	0.193096	RAD51L1	RAD51B	Cornejo-Garcia et al., 2013 (24236485)
	14q24.1	rs8008961	14:68752643	T/C	8.35e-17	0.81 (0.77 - 0.85)	-0.207745	0.0249507	Macular thickness	-	2e-16	1.83 (1.58 - 2.12)	0.605	0.0739796	RAD51B	RAD51B	Gao et al., 2018 (30535121)
	14q24.1	rs8008961	14:68752643	T/C	8.35e-17	0.81 (0.77 - 0.85)	-0.207745	0.0249507	Asthma or allergic disease (pleiotropy)	-	1e-08	1.05	0.0487902	-	RAD51B	RAD51B	Zhu et al., 2018 (29785011)
	14q24.1	rs911263	14:68753593	C/T	1.74e-16	0.82 (0.78 - 0.86)	-0.19946	0.024204	Primary biliary cholangitis	T	2e-11	1.29 (1.20 - 1.39)	0.254642	0.0374955	RAD51L1	RAD51B	Mells et al., 2011 (21399635)
	14q24.1	rs911263	14:68753593	C/T	1.74e-16	0.82 (0.78 - 0.86)	-0.19946	0.024204	Primary biliary cholangitis	T	2e-09	1.24	0.215111	-	RAD51L1, RAD51B	RAD51B	Cordell et al., 2015 (26394269)
	14q24.1	rs911263	14:68753593	C/T	1.74e-16	0.82 (0.78 - 0.86)	-0.19946	0.024204	Rheumatoid arthritis (ACPA-positive)	-	2e-06	1.12	0.113841	-	ACTN1	RAD51B	Eyre et al., 2012 (23143596)
	14q24.1	rs911263	14:68753593	C/T	1.74e-16	0.82 (0.78 - 0.86)	-0.19946	0.024204	Primary biliary cirrhosis	A	1e-10	1.26 (1.17 - 1.35)	0.231112	0.0365053	RAD51B	RAD51B	Liu et al., 2012 (22961000)
	14q24.1	rs911263	14:68753593	C/T	1.74e-16	0.82 (0.78 - 0.86)	-0.19946	0.024204	Systemic lupus erythematosus	G	3e-08	1.12 (1.08 - 1.18)	0.116534	0.0225902	RAD51B	RAD51B	Langefeld et al., 2017 (28714469)
	14q24.1	rs911263	14:68753593	C/T	1.74e-16	0.82 (0.78 - 0.86)	-0.19946	0.024204	Rheumatoid arthritis (ACPA-positive)	A	3e-08	1.11 (1.06 - 1.15)	0.105361	0.020789	RAD51B	RAD51B	Kim et al., 2014 (24532676)
	14q24.1	rs2104047	14:68754417	T/C	1.01e-16	0.82 (0.78 - 0.86)	-0.201344	0.024237	Allergic disease (asthma, hay fever or eczema)	T	2e-13	1.04 (1.03 - 1.05)	0.0411419	0.00490596	RAD51B	RAD51B	Ferreira et al., 2017 (29083406)
	14q24.1	rs1950897	14:68760141	C/T	1.42e-16	0.82 (0.78 - 0.86)	-0.200536	0.0242674	Rheumatoid arthritis	T	5e-08	1.09 (1.06 - 1.12)	0.0861777	0.0140459	RAD51B	RAD51B	Okada et al., 2013 (24390342)
	14q24.1	rs1950897	14:68760141	C/T	1.42e-16	0.82 (0.78 - 0.86)	-0.200536	0.0242674	Rheumatoid arthritis	T	8e-11	1.10 (1.07 - 1.13)	0.0953102	0.0139181	RAD51B	RAD51B	Okada et al., 2013 (24390342)
	14q24.1	rs1950897	14:68760141	C/T	1.42e-16	0.82 (0.78 - 0.86)	-0.200536	0.0242674	Rheumatoid arthritis	T	3e-07	1.09 (1.06 - 1.13)	0.08826	0.0170918	RAD51B	RAD51B	Laufer et al., 2018 (30423114)
	14q24.1	rs1950897	14:68760141	C/T	1.42e-16	0.82 (0.78 - 0.86)	-0.200536	0.0242674	Rheumatoid arthritis	T	1e-09	1.10 (1.06 - 1.15)	0.099176	0.0209184	RAD51B	RAD51B	Laufer et al., 2018 (30423114)
	14q24.1	rs1950897	14:68760141	C/T	1.42e-16	0.82 (0.78 - 0.86)	-0.200536	0.0242674	Lung function (FEV1/FVC)	-	1e-07	-	-	-		RAD51B	Kichaev et al., 2018 (30595370)
	14q24.1	rs1950897	14:68760141	C/T	1.42e-16	0.82 (0.78 - 0.86)	-0.200536	0.0242674	Respiratory diseases	-	5e-11	-	-	-		RAD51B	Kichaev et al., 2018 (30595370)
	14q32.12	rs11623779	14:93096391	C/T	4.72e-10	0.84 (0.79 - 0.88)	-0.179742	0.0288591	Post bronchodilator FEV1/FVC ratio	T	2e-07	1.01	0.013	-	RIN3	RIN3	Lutz et al., 2015 (26634245)
	14q32.12	rs11621587	14:93098339	C/G	1.48e-10	0.83 (0.79 - 0.88)	-0.184525	0.0287978	Post bronchodilator FEV1/FVC ratio	C	1e-07	1.01	0.014	-	RIN3	RIN3	Lutz et al., 2015 (26634245)
	14q32.12	rs11621587	14:93098339	C/G	1.48e-10	0.83 (0.79 - 0.88)	-0.184525	0.0287978	Lung function (FVC)	-	2e-30	-	-	-		RIN3	Kichaev et al., 2018 (30595370)
	14q32.12	rs11621587	14:93098339	C/G	1.48e-10	0.83 (0.79 - 0.88)	-0.184525	0.0287978	FEV1	C	1e-29	1.035 (1.028 - 1.041)	0.0343	0.00306122	RIN3	RIN3	Shrine et al., 2019 (30804560)
	14q32.12	rs11621587	14:93098339	C/G	1.48e-10	0.83 (0.79 - 0.88)	-0.184525	0.0287978	Lung function (FVC)	C	1e-32	1.037 (1.030 - 1.043)	0.0363	0.00306122	RIN3	RIN3	Shrine et al., 2019 (30804560)
	14q32.12	rs72699846	14:93098617	A/G	9.43e-11	0.83 (0.79 - 0.88)	-0.184601	0.0285065	Post bronchodilator FEV1/FVC ratio	A	3e-07	1.01	0.013	-	RIN3	RIN3	Lutz et al., 2015 (26634245)
	14q32.12	rs11627441	14:93099234	A/T	1.1e-10	0.83 (0.79 - 0.88)	-0.183814	0.0284861	Post bronchodilator FEV1/FVC ratio	A	4e-06	1.01	0.011	-	RIN3	RIN3	Lutz et al., 2015 (26634245)
	14q32.12	rs7146689	14:93100024	C/T	1.76e-10	0.83 (0.79 - 0.88)	-0.181894	0.028504	Post bronchodilator FEV1/FVC ratio	T	2e-06	1.01	0.011	-	RIN3	RIN3	Lutz et al., 2015 (26634245)
	14q32.12	rs17184313	14:93102251	T/C	2.28e-10	0.84 (0.79 - 0.88)	-0.18016	0.0284111	Post bronchodilator FEV1/FVC ratio	T	1e-07	1.01	0.013	-	RIN3	RIN3	Lutz et al., 2015 (26634245)
	14q32.12	rs10498635	14:93103309	T/C	2.35e-10	0.84 (0.79 - 0.88)	-0.180093	0.0284209	Paget's disease	C	3e-11	1.44 (1.29 - 1.60)	-	-	RIN3	RIN3	Albagha et al., 2011 (21623375)
	14q32.12	rs10498635	14:93103309	T/C	2.35e-10	0.84 (0.79 - 0.88)	-0.180093	0.0284209	Post bronchodilator FEV1/FVC ratio	T	3e-07	1.01	0.013	-	RIN3	RIN3	Lutz et al., 2015 (26634245)
	14q32.12	rs7143806	14:93103729	A/G	2.4e-10	0.84 (0.79 - 0.88)	-0.18022	0.0284558	Post bronchodilator FEV1/FVC ratio	A	9e-08	1.01	0.013	-	RIN3	RIN3	Lutz et al., 2015 (26634245)
	14q32.12	rs7143806	14:93103729	A/G	2.4e-10	0.84 (0.79 - 0.88)	-0.18022	0.0284558	White blood cell count	-	7e-28	-	-	-		RIN3	Kichaev et al., 2018 (30595370)
	14q32.12	rs72699855	14:93105953	C/G	2.82e-10	0.84 (0.79 - 0.88)	-0.179393	0.0284366	Post bronchodilator FEV1/FVC ratio	C	2e-07	1.01	0.013	-	RIN3	RIN3	Lutz et al., 2015 (26634245)
	14q32.12	rs72699855	14:93105953	C/G	2.82e-10	0.84 (0.79 - 0.88)	-0.179393	0.0284366	Chronic obstructive pulmonary disease	G	5e-09	1.08 (1.05 - 1.11)	0.076961	0.014176	RIN3	RIN3	Sakornsakolpat et al., 2019 (30804561)
	14q32.12	rs1075472	14:93108131	G/A	9.41e-11	0.83 (0.79 - 0.88)	-0.185485	0.0286416	Post bronchodilator FEV1/FVC ratio	A	9e-08	1.01	0.013	-	RIN3	RIN3	Lutz et al., 2015 (26634245)
	14q32.12	rs11624512	14:93111120	T/C	5.78e-11	0.83 (0.78 - 0.88)	-0.188987	0.0288561	Post bronchodilator FEV1/FVC ratio	T	2e-07	1.01	0.013	-	RIN3	RIN3	Lutz et al., 2015 (26634245)
	14q32.12	rs11624512	14:93111120	T/C	5.78e-11	0.83 (0.78 - 0.88)	-0.188987	0.0288561	Granulocyte count	T	2e-13	1.03 (1.02 - 1.04)	0.0334173	0.00459184	RIN3	RIN3	Astle et al., 2016 (27863252)
	14q32.12	rs11624512	14:93111120	T/C	5.78e-11	0.83 (0.78 - 0.88)	-0.188987	0.0288561	Myeloid white cell count	T	4e-15	1.04 (1.03 - 1.05)	0.0359314	0.00459184	RIN3	RIN3	Astle et al., 2016 (27863252)
	14q32.12	rs11624512	14:93111120	T/C	5.78e-11	0.83 (0.78 - 0.88)	-0.188987	0.0288561	Sum eosinophil basophil counts	T	4e-14	1.035 (1.025 - 1.044)	0.0342676	0.00459184	RIN3	RIN3	Astle et al., 2016 (27863252)
	14q32.12	rs11624512	14:93111120	T/C	5.78e-11	0.83 (0.78 - 0.88)	-0.188987	0.0288561	White blood cell count	T	8e-14	1.035 (1.025 - 1.044)	0.03408	0.00459184	RIN3	RIN3	Astle et al., 2016 (27863252)
	14q32.12	rs112560164	14:93112924	A/G	9.65e-11	0.83 (0.78 - 0.88)	-0.188502	0.029124	Post bronchodilator FEV1/FVC ratio	A	2e-07	1.01	0.013	-	RIN3	RIN3	Lutz et al., 2015 (26634245)
	14q32.12	rs112560164	14:93112924	A/G	9.65e-11	0.83 (0.78 - 0.88)	-0.188502	0.029124	Plateletcrit	A	3e-14	1.036 (1.026 - 1.044)	0.0353542	0.00459184	RIN3	RIN3	Astle et al., 2016 (27863252)
	16p13.13	rs725613	16:11169683	G/T	1.56e-22	0.80 (0.76 - 0.84)	-0.224016	0.0228732	Primary sclerosing cholangitis	T	4e-13	1.20 (1.14 - 1.26)	0.182322	0.0255315	CLEC16A	CLEC16A	Ji et al., 2016 (27992413)
	16p13.13	rs9652601	16:11174365	A/G	6.69e-24	0.79 (0.75 - 0.82)	-0.239954	0.0237919	Systemic lupus erythematosus	G	7e-17	1.21 (1.15 - 1.26)	0.19062	0.0233035	CIITA, SOCS1, CLEC16A	CLEC16A	Bentham et al., 2015 (26502338)
	16p13.13	rs9652601	16:11174365	A/G	6.69e-24	0.79 (0.75 - 0.82)	-0.239954	0.0237919	Systemic lupus erythematosus	-	4e-07	1.17	0.157004	-	CIITA, SOCS1	CLEC16A	Morris et al., 2016 (27399966)
	16p13.13	rs9652601	16:11174365	A/G	6.69e-24	0.79 (0.75 - 0.82)	-0.239954	0.0237919	Systemic lupus erythematosus	-	6e-13	1.19 (1.14 - 1.25)	0.174353	0.0234988	CLEC16A	CLEC16A	Langefeld et al., 2017 (28714469)
	16p13.13	rs2041670	16:11174652	A/G	6.7e-23	0.79 (0.76 - 0.83)	-0.234149	0.023764	Systemic lupus erythematosus	T	2e-16	1.18 (1.12 - 1.22)	0.162519	0.0218169	CLEC16A	CLEC16A	Langefeld et al., 2017 (28714469)
	16p13.13	rs12708716	16:11179873	G/A	1.13e-22	0.80 (0.76 - 0.84)	-0.224452	0.0228764	Type 1 diabetes	A	3e-18	1.23 (1.16 - 1.30)	0.207014	0.0290674	KIAA0350	CLEC16A	Todd et al., 2007 (17554260)
	16p13.13	rs12708716	16:11179873	G/A	1.13e-22	0.80 (0.76 - 0.84)	-0.224452	0.0228764	Type 1 diabetes	A	5e-07	1.19 (0.97 - 1.45)	0.173953	0.102557	KIAA0350	CLEC16A	Wellcome Trust Case Control Consortium, 2007 (17554300)
	16p13.13	rs12708716	16:11179873	G/A	1.13e-22	0.80 (0.76 - 0.84)	-0.224452	0.0228764	Type 1 diabetes	G	7e-13	-	-	-	CLEC16A	CLEC16A	Cooper et al., 2008 (18978792)
	16p13.13	rs12708716	16:11179873	G/A	1.13e-22	0.80 (0.76 - 0.84)	-0.224452	0.0228764	Type 1 diabetes	-	2e-16	-	-	-	CLEC16A	CLEC16A	Barrett et al., 2009 (19430480)
	16p13.13	rs12708716	16:11179873	G/A	1.13e-22	0.80 (0.76 - 0.84)	-0.224452	0.0228764	Type 1 diabetes	G	5e-14	1.20	0.182322	-	CLEC16A	CLEC16A	Plagnol et al., 2011 (21829393)
	16p13.13	rs12924729	16:11187783	A/G	3.83e-23	0.79 (0.76 - 0.83)	-0.234387	0.0236422	Primary biliary cholangitis	G	3e-12	1.29 (1.20 - 1.38)	0.254642	0.0356536	CLEC16A	CLEC16A	Mells et al., 2011 (21399635)
	16p13.13	rs12924729	16:11187783	A/G	3.83e-23	0.79 (0.76 - 0.83)	-0.234387	0.0236422	Primary biliary cholangitis	G	2e-14	1.31	0.270027	-	SOCS1, CLEC16A, DEXI	CLEC16A	Cordell et al., 2015 (26394269)
	16p13.13	rs12927355	16:11194771	T/C	2.66e-23	0.79 (0.75 - 0.83)	-0.237207	0.0238524	Multiple sclerosis	G	6e-46	1.20	0.182322	-	CLEC16A	CLEC16A	Beecham et al., 2013 (24076602)
	16p13.13	rs12927355	16:11194771	T/C	2.66e-23	0.79 (0.75 - 0.83)	-0.237207	0.0238524	Type 1 diabetes	C	3e-22	1.22	0.198451	-	DEXI	CLEC16A	Onengut-Gumuscu et al., 2015 (25751624)
	16p12.1	rs1859308	16:27397998	A/G	5.75e-09	0.83 (0.78 - 0.88)	-0.186521	0.0320265	Primary biliary cholangitis	C	2e-07	1.18 (1.08 - 1.30)	0.162519	0.0472967	IL4R, IL21R	IL4R - IL21R	Cordell et al., 2015 (26394269)
	16p12.1	rs1859308	16:27397998	A/G	5.75e-09	0.83 (0.78 - 0.88)	-0.186521	0.0320265	HIV-associated neurocognitive disorder (asymptomatic neurocogntive impairment)	G	2e-06	2.49	0.911303	-	intergenic	IL4R - IL21R	Jia et al., 2017 (28447399)
	16q22.1	rs16942887	16:67928042	A/G	6.75e-10	1.22 (1.14 - 1.29)	0.195258	0.0316365	HDL cholesterol	A	8e-33	1.27 (1.05 - 1.49)	1.27	0.112245	LCAT	PSKH1	Teslovich et al., 2010 (20686565)
	16q22.1	rs16942887	16:67928042	A/G	6.75e-10	1.22 (1.14 - 1.29)	0.195258	0.0316365	HDL cholesterol	A	8e-54	1.09	0.083	-	LCAT	PSKH1	Willer et al., 2013 (24097068)
	16q22.1	rs16942887	16:67928042	A/G	6.75e-10	1.22 (1.14 - 1.29)	0.195258	0.0316365	High density lipoprotein cholesterol levels	G	4e-07	1.09	0.088	-	NR	PSKH1	Hoffmann et al., 2018 (29507422)
	16q22.1	rs16942887	16:67928042	A/G	6.75e-10	1.22 (1.14 - 1.29)	0.195258	0.0316365	High density lipoprotein cholesterol levels	G	8e-40	1.08	0.075	-	NR	PSKH1	Hoffmann et al., 2018 (29507422)
	16q22.1	rs16942887	16:67928042	A/G	6.75e-10	1.22 (1.14 - 1.29)	0.195258	0.0316365	High density lipoprotein cholesterol levels	G	3e-48	1.08	0.076	-	NR	PSKH1	Hoffmann et al., 2018 (29507422)
	16q22.1	rs16942887	16:67928042	A/G	6.75e-10	1.22 (1.14 - 1.29)	0.195258	0.0316365	Triglycerides	G	6e-06	1.03	0.026	-	NR	PSKH1	Hoffmann et al., 2018 (29507422)
	16q22.1	rs56070533	16:67942320	A/G	1.48e-10	1.23 (1.15 - 1.31)	0.204514	0.0319205	HDL cholesterol	A	9e-95	1.08 (1.07 - 1.09)	0.0779	0.00382653	PSKH1	PSKH1	Klarin et al., 2018 (30275531)
	16q22.1	rs2292318	16:67985706	T/C	1.19e-10	1.23 (1.16 - 1.31)	0.207619	0.0322346	HDL cholesterol levels	T	3e-57	1.08 (1.07 - 1.09)	0.0805	0.00484694	LCAT	SLC12A4	Spracklen et al., 2017 (28334899)
	16q22.1	rs3785100	16:67997920	C/T	2.06e-10	1.23 (1.15 - 1.31)	0.20413	0.0321127	High density lipoprotein cholesterol levels	T	4e-06	1.08	0.08	-	NR	SLC12A4	Hoffmann et al., 2018 (29507422)
	16q22.1	rs3785100	16:67997920	C/T	2.06e-10	1.23 (1.15 - 1.31)	0.20413	0.0321127	High density lipoprotein cholesterol levels	T	9e-37	1.07	0.071	-	NR	SLC12A4	Hoffmann et al., 2018 (29507422)
	16q22.1	rs3785100	16:67997920	C/T	2.06e-10	1.23 (1.15 - 1.31)	0.20413	0.0321127	High density lipoprotein cholesterol levels	T	5e-44	1.07	0.07	-	NR	SLC12A4	Hoffmann et al., 2018 (29507422)
	16q22.1	rs3785100	16:67997920	C/T	2.06e-10	1.23 (1.15 - 1.31)	0.20413	0.0321127	Total cholesterol levels	T	2e-06	1.03	0.029	-	NR	SLC12A4	Hoffmann et al., 2018 (29507422)
	16q22.1	rs255054	16:68017356	G/A	1.03e-10	1.21 (1.14 - 1.28)	0.190065	0.0294082	High density lipoprotein cholesterol levels	A	3e-34	1.07	0.067	-	NR	DPEP3 - DPEP2	Hoffmann et al., 2018 (29507422)
	16q22.1	rs255054	16:68017356	G/A	1.03e-10	1.21 (1.14 - 1.28)	0.190065	0.0294082	High density lipoprotein cholesterol levels	A	2e-40	1.07	0.066	-	NR	DPEP3 - DPEP2	Hoffmann et al., 2018 (29507422)
	16q22.1	rs255054	16:68017356	G/A	1.03e-10	1.21 (1.14 - 1.28)	0.190065	0.0294082	Total cholesterol levels	A	7e-06	1.03	0.028	-	NR	DPEP3 - DPEP2	Hoffmann et al., 2018 (29507422)
	16q22.1	rs255052	16:68024995	A/G	6.02e-11	1.21 (1.14 - 1.28)	0.191699	0.029297	HDL cholesterol	A	1e-07	2.10	0.74	-	LCAT	DPEP2, DUS2	Willer et al., 2008 (18193043)
	16q24.1	rs11117432	16:86019271	A/G	2.82e-24	0.76 (0.72 - 0.80)	-0.273228	0.026862	Primary biliary cholangitis	G	5e-11	1.31 (1.21 - 1.43)	0.270027	0.0426158	intergenic	AC092723.4 - AC092723.3	Mells et al., 2011 (21399635)
	16q24.1	rs11117433	16:86019516	C/G	3.49e-24	0.76 (0.72 - 0.80)	-0.273588	0.0269617	Primary biliary cirrhosis	G	1e-09	1.26 (1.17 - 1.36)	0.231112	0.038388	IRF8	AC092723.4 - AC092723.3	Liu et al., 2012 (22961000)
	16q24.1	rs11117433	16:86019516	C/G	3.49e-24	0.76 (0.72 - 0.80)	-0.273588	0.0269617	Systemic lupus erythematosus	-	2e-11	1.18 (1.11 - 1.25)	0.162519	0.0303019	IRF8	AC092723.4 - AC092723.3	Langefeld et al., 2017 (28714469)
	16q24.1	rs11117433	16:86019516	C/G	3.49e-24	0.76 (0.72 - 0.80)	-0.273588	0.0269617	Autoimmune traits	-	8e-11	-	-	-		AC092723.4 - AC092723.3	Kichaev et al., 2018 (30595370)
	17q12	rs9303277	17:37976469	C/T	5.31e-33	0.77 (0.74 - 0.81)	-0.257797	0.0215146	Primary biliary cholangitis	T	2e-09	1.38	0.322083	-	GSDMB, IKZF3, ZPBP2, ORMDL3	IKZF3	Liu et al., 2010 (20639880)
	17q12	rs9303277	17:37976469	C/T	5.31e-33	0.77 (0.74 - 0.81)	-0.257797	0.0215146	Primary biliary cholangitis	T	4e-09	1.44 (1.28 - 1.63)	0.364643	0.0616632	GSDMB, IKZF3, ZPBP2, ORMDL3	IKZF3	Nakamura et al., 2012 (23000144)
	17q12	rs9303277	17:37976469	C/T	5.31e-33	0.77 (0.74 - 0.81)	-0.257797	0.0215146	Systemic lupus erythematosus and Systemic sclerosis	-	7e-06	1.19	0.174793	-	IKZF3	IKZF3	Martin et al., 2013 (23740937)
	17q12	rs9303277	17:37976469	C/T	5.31e-33	0.77 (0.74 - 0.81)	-0.257797	0.0215146	Primary biliary cholangitis	T	3e-11	1.23	0.210721	-	IKZF3	IKZF3	Cordell et al., 2015 (26394269)
	17q12	rs9303277	17:37976469	C/T	5.31e-33	0.77 (0.74 - 0.81)	-0.257797	0.0215146	Primary biliary cholangitis	T	8e-11	1.43 (1.29 - 1.60)	0.360643	0.0555719	IKZF3	IKZF3	Kawashima et al., 2017 (28062665)
	17q12	rs9303277	17:37976469	C/T	5.31e-33	0.77 (0.74 - 0.81)	-0.257797	0.0215146	Lymphocyte counts	-	2e-08	1.03 (1.02 - 1.05)	0.03377	0.00612245	IKZF3	IKZF3	Kanai et al., 2018 (29403010)
	17q12	rs11655198	17:38026169	C/T	1.7e-32	0.77 (0.74 - 0.81)	-0.25555	0.0215278	Asthma	-	1e-63	1.18 (1.16 - 1.20)	0.166055	0.00864836	ZPBP2	ZPBP2	Pickrell et al., 2016 (27182965)
	17q12	rs11658278	17:38031164	T/C	1.14e-32	0.77 (0.74 - 0.81)	-0.256869	0.0215326	Atrial fibrillation	T	3e-06	1.03 (1.02 - 1.05)	0.0295588	0.00739478	ZPBP2	ZPBP2	Roselli et al., 2018 (29892015)
	17q12	rs11658278	17:38031164	T/C	1.14e-32	0.77 (0.74 - 0.81)	-0.256869	0.0215326	Atrial fibrillation	T	3e-11	1.05 (1.03 - 1.06)	0.0487902	0.00732401	ZPBP2, GSDMB, ORMDL3	ZPBP2	Nielsen et al., 2018 (30061737)
	17q12	rs9906951	17:38048244	T/C	4.28e-33	0.77 (0.74 - 0.81)	-0.257925	0.0215129	Highest math class taken (MTAG)	T	2e-10	1.011 (1.008 - 1.014)	0.0106	0.00158163	Intergenic	ZPBP2 - GSDMB	Lee et al., 2018 (30038396)
	17q12	rs8067378	17:38051348	A/G	1.75e-33	0.77 (0.74 - 0.80)	-0.259633	0.0215258	Cervical cancer	G	9e-10	1.19 (1.13 - 1.26)	0.173953	0.0277791	GSDMB	ZPBP2 - GSDMB	Shi et al., 2013 (23817570)
	17q12	rs8067378	17:38051348	A/G	1.75e-33	0.77 (0.74 - 0.80)	-0.259633	0.0215258	Primary biliary cirrhosis	G	6e-14	1.26 (1.19 - 1.34)	0.231112	0.0302848	ORMDL3, ZPBP2, GSDMB, IKZF3	ZPBP2 - GSDMB	Liu et al., 2012 (22961000)
	17q12	rs8067378	17:38051348	A/G	1.75e-33	0.77 (0.74 - 0.80)	-0.259633	0.0215258	Cervical cancer	G	3e-06	1.22	0.198851	-		ZPBP2 - GSDMB	Takeuchi et al., 2018 (30412241)
	17q12	rs12453507	17:38053207	C/G	1.67e-32	0.77 (0.74 - 0.81)	-0.257561	0.0216819	Type 1 diabetes	G	1e-08	1.11	0.105361	-	IKZF3, ORMDL3, GSDMB	ZPBP2 - GSDMB	Onengut-Gumuscu et al., 2015 (25751624)
	17q21.31	rs393152	17:43719143	G/A	4.91e-10	0.85 (0.81 - 0.89)	-0.162011	0.0260387	Parkinson's disease	A	2e-16	1.30	0.262364	-	MAPT, C17orf69, KIAA1267, LOC644246	LINC02210-CRHR1	Simon-Sanchez et al., 2009 (19915575)
	17q21.31	rs393152	17:43719143	G/A	4.91e-10	0.85 (0.81 - 0.89)	-0.162011	0.0260387	Corticobasal degeneration	-	1e-12	3.70		-	MAPT	LINC02210-CRHR1	Kouri et al., 2015 (26077951)
	17q21.31	rs241036	17:43731719	C/A	3.88e-10	0.85 (0.81 - 0.89)	-0.163618	0.0261425	Experiencing mood swings	A	8e-20	-	-	-	NR	LINC02210-CRHR1	Nagel et al., 2018 (29500382)
	17q21.31	rs241036	17:43731719	C/A	3.88e-10	0.85 (0.81 - 0.89)	-0.163618	0.0261425	Menarche (age at onset)	-	7e-13	-	-	-		LINC02210-CRHR1	Kichaev et al., 2018 (30595370)
	17q21.31	rs62055701	17:43758787	A/G	5.1e-10	0.85 (0.81 - 0.89)	-0.162615	0.0261613	Irritable mood	A	6e-13	-	-	-	NR	LINC02210-CRHR1	Nagel et al., 2018 (29500382)
	17q21.31	rs76761706	17:43776741	C/T	5.36e-10	0.85 (0.81 - 0.89)	-0.162503	0.0261757	Neurociticism	T	7e-32	-	-	-	NR	LINC02210-CRHR1	Nagel et al., 2018 (29500382)
	17q21.31	rs75022332	17:43810873	T/A	4.66e-10	0.85 (0.81 - 0.89)	-0.16286	0.026141	Worry too long after an embarrassing experience	A	2e-08	-	-	-	ACBD4	LINC02210-CRHR1, AC217774.2	Nagel et al., 2018 (29500382)
	17q21.31	rs77804065	17:43810896	T/C	5.06e-10	0.85 (0.81 - 0.90)	-0.161996	0.0260562	Neuroticism	T	8e-26	-	-	-	ARHGAP27, CRHR1, KANSL1, MAPT, PLEKHM1, SPPL2C, STH	LINC02210-CRHR1, AC217774.2	Luciano et al., 2017 (29255261)
	17q21.31	rs77804065	17:43810896	T/C	5.06e-10	0.85 (0.81 - 0.90)	-0.161996	0.0260562	Headache	T	6e-15	1.013 (1.010 - 1.016)	0.013	0.00168367	LINC02210, CRHR1, MAPT	LINC02210-CRHR1, AC217774.2	Meng et al., 2018 (29397368)
	17q21.31	rs77804065	17:43810896	T/C	5.06e-10	0.85 (0.81 - 0.90)	-0.161996	0.0260562	Neuroticism	T	1e-31	-	-	-	NR	LINC02210-CRHR1, AC217774.2	Nagel et al., 2018 (29942085)
	17q21.31	rs77804065	17:43810896	T/C	5.06e-10	0.85 (0.81 - 0.90)	-0.161996	0.0260562	Feeling guilty	T	6e-10	-	-	-	ACBD4	LINC02210-CRHR1, AC217774.2	Nagel et al., 2018 (29500382)
	17q21.31	rs17563683	17:43811072	G/A	4.66e-10	0.85 (0.81 - 0.89)	-0.16286	0.026141	Hematocrit	G	2e-28	1.046 (1.037 - 1.054)	0.0451564	0.00408163	CRHR1, RP11-105N13.4, RP11-293E1.1	AC217774.2, LINC02210-CRHR1	Astle et al., 2016 (27863252)
	17q21.31	rs17563683	17:43811072	G/A	4.66e-10	0.85 (0.81 - 0.89)	-0.16286	0.026141	Hemoglobin concentration	G	3e-26	1.044 (1.036 - 1.052)	0.0434418	0.00408163	CRHR1, RP11-105N13.4, RP11-293E1.1	AC217774.2, LINC02210-CRHR1	Astle et al., 2016 (27863252)
	17q21.31	rs12150672	17:43826637	A/G	4.62e-10	0.85 (0.81 - 0.89)	-0.162772	0.0261215	Red blood cell count	-	4e-09	-	-	-	NR	LINC02210-CRHR1	van Rooij et al., 2016 (28017375)
	17q21.31	rs17426174	17:43830938	C/G	4.5e-10	0.85 (0.81 - 0.89)	-0.162873	0.0261193	Intelligence (MTAG)	C	6e-11	1.023 (1.016 - 1.030)	0.0231488	0.00357143	RP11-105N13.4	LINC02210-CRHR1	Hill et al., 2018 (29326435)
	17q21.31	rs55657917	17:43844560	G/T	2.79e-10	0.85 (0.81 - 0.89)	-0.164828	0.0261225	Accelerometer-based physical activity measurement (average acceleration)	T	5e-12	1.35	0.3	-	CRHR1	LINC02210-CRHR1	Klimentidis et al., 2018 (29899525)
	17q21.31	rs55657917	17:43844560	G/T	2.79e-10	0.85 (0.81 - 0.89)	-0.164828	0.0261225	Physical activity (overall physical activity time)	T	8e-12	1.038 (1.026 - 1.048)	0.0368154	0.00535714	LINC02210-CRHR1	LINC02210-CRHR1	Doherty et al., 2018 (30531941)
	17q21.31	rs55657917	17:43844560	G/T	2.79e-10	0.85 (0.81 - 0.89)	-0.164828	0.0261225	Experiencing mood swings	T	3e-20	-	-	-	HOXB2	LINC02210-CRHR1	Nagel et al., 2018 (29500382)
	17q21.31	rs55657917	17:43844560	G/T	2.79e-10	0.85 (0.81 - 0.89)	-0.164828	0.0261225	Feeling hurt	T	7e-29	-	-	-	HOXB2	LINC02210-CRHR1	Nagel et al., 2018 (29500382)
	17q21.31	rs62055935	17:43848750	C/T	2.86e-10	0.85 (0.81 - 0.89)	-0.164723	0.0261214	Feeling nervous	T	2e-15	-	-	-	NR	LINC02210-CRHR1	Nagel et al., 2018 (29500382)
	17q21.31	rs79730878	17:43849415	C/T	3.15e-10	0.85 (0.81 - 0.89)	-0.164454	0.0261397	Heel bone mineral density	T	6e-20	1.020 (1.016 - 1.025)	0.0202142	0.00229592	CRHR1-IT1-CRHR1	LINC02210-CRHR1	Morris et al., 2018 (30598549)
	17q21.31	rs113518470	17:43850932	T/C	3.09e-10	0.85 (0.81 - 0.89)	-0.164478	0.0261327	Joint mobility (Beighton score)	-	6e-11	1.09 (1.07 - 1.12)	0.09	0.0135204	LRRC37A3, CRHR1	LINC02210-CRHR1	Pickrell et al., 2016 (27182965)
	17q21.31	rs56303031	17:43853922	A/G	2.88e-10	0.85 (0.81 - 0.89)	-0.164807	0.0261393	Heel bone mineral density	-	6e-24	-	-	-		LINC02210-CRHR1	Kichaev et al., 2018 (30595370)
	17q21.31	rs62057061	17:43856639	G/C	3.49e-10	0.85 (0.81 - 0.89)	-0.164052	0.0261425	Depressed affect	G	2e-22	1.027 (1.021 - 1.033)	0.02689	0.00280612	NR	LINC02210-CRHR1	Nagel et al., 2018 (29942085)
	17q21.31	rs56319902	17:43871982	T/C	3.19e-10	0.85 (0.81 - 0.89)	-0.164694	0.0261858	Educational attainment (years of education)	T	6e-33	1.021 (1.017 - 1.024)	0.0206	0.00178571		CRHR1, LINC02210-CRHR1	Lee et al., 2018 (30038396)
	17q21.31	rs8072451	17:43893716	T/C	4.97e-10	0.85 (0.81 - 0.89)	-0.162726	0.0261611	Subcortical brain region volumes	-	1e-08	-	9.58121	2525.87	MAPT, GRN, CRHR1, STH	CRHR1, LINC02210-CRHR1, MAPT-AS1	Hibar et al., 2015 (25607358)
	17q21.31	rs62057107	17:43896032	T/C	4.52e-10	0.85 (0.81 - 0.89)	-0.162994	0.0261427	Educational attainment (MTAG)	T	5e-38	1.021 (1.018 - 1.024)	0.0209	0.00153061	Intergenic	MAPT-AS1, CRHR1, LINC02210-CRHR1	Lee et al., 2018 (30038396)
	17q21.31	rs62057107	17:43896032	T/C	4.52e-10	0.85 (0.81 - 0.89)	-0.162994	0.0261427	Highest math class taken (MTAG)	T	4e-28	1.022 (1.018 - 1.026)	0.022	0.00204082	Intergenic	MAPT-AS1, CRHR1, LINC02210-CRHR1	Lee et al., 2018 (30038396)
	17q21.31	rs62057151	17:43903842	T/C	2.37e-10	0.85 (0.81 - 0.89)	-0.165377	0.0261054	Feeling worry	T	1e-09	-	-	-	NR	CRHR1, LINC02210-CRHR1, MAPT-AS1	Nagel et al., 2018 (29500382)
	17q21.31	rs17689882	17:43906828	A/G	4.47e-10	0.85 (0.81 - 0.89)	-0.162843	0.0261099	Subcortical brain region volumes	A	8e-09	-	9.50751	2331.05	CRHR1	CRHR1, LINC02210-CRHR1, MAPT-AS1	Hibar et al., 2015 (25607358)
	17q21.31	rs2106786	17:43919096	G/A	2.99e-10	0.85 (0.81 - 0.89)	-0.164545	0.0261205	Red blood cell count	G	3e-36	1.055 (1.046 - 1.064)	0.0537452	0.00433673	SPPL2C	MAPT-AS1	Astle et al., 2016 (27863252)
	17q21.31	rs2106785	17:43919105	T/C	2.99e-10	0.85 (0.81 - 0.89)	-0.164545	0.0261205	Irritable mood	T	3e-13	-	-	-	ACBD4	MAPT-AS1	Nagel et al., 2018 (29500382)
	17q21.31	rs12185268	17:43923683	G/A	3.24e-10	0.85 (0.81 - 0.89)	-0.164031	0.0260903	Parkinson's disease	A	3e-14	1.30 (1.22 - 1.39)	0.262364	0.0332788	MAPT	MAPT-AS1, SPPL2C	Do et al., 2011 (21738487)
	17q21.31	rs12185268	17:43923683	G/A	3.24e-10	0.85 (0.81 - 0.89)	-0.164031	0.0260903	Corticobasal degeneration	-	1e-09	3.46 (2.27 - 5.28)	1.24127	0.215343	MAPT	MAPT-AS1, SPPL2C	Kouri et al., 2015 (26077951)
	17q21.31	rs12373142	17:43924200	G/C	3.33e-10	0.85 (0.81 - 0.89)	-0.1639	0.0260883	Chronic obstructive pulmonary disease	G	1e-09	1.08 (1.05 - 1.10)	0.076961	0.0118674	SPPL2C	MAPT-AS1, SPPL2C	Sakornsakolpat et al., 2019 (30804561)
	17q21.31	rs12373124	17:43924219	C/T	3.33e-10	0.85 (0.81 - 0.89)	-0.1639	0.0260883	Male-pattern baldness	T	5e-10	1.33 (1.21 - 1.45)	0.285179	0.046159	intergenic	SPPL2C, MAPT-AS1	Li et al., 2012 (22693459)
	17q21.31	rs12373124	17:43924219	C/T	3.33e-10	0.85 (0.81 - 0.89)	-0.1639	0.0260883	Male-pattern baldness	C	1e-27	1.08	0.08	-	NR	SPPL2C, MAPT-AS1	Hagenaars et al., 2017 (28196072)
	17q21.31	rs79412431	17:43940021	A/G	5.77e-10	0.85 (0.81 - 0.90)	-0.1619	0.0261278	FEV1	A	3e-49	1.044 (1.038 - 1.049)	0.0426	0.00280612	MAPT-AS1	MAPT-AS1	Shrine et al., 2019 (30804560)
	17q21.31	rs79412431	17:43940021	A/G	5.77e-10	0.85 (0.81 - 0.90)	-0.1619	0.0261278	Lung function (FVC)	A	3e-46	1.042 (1.037 - 1.048)	0.0415	0.00280612	MAPT-AS1	MAPT-AS1	Shrine et al., 2019 (30804560)
	17q21.31	rs79412431	17:43940021	A/G	5.77e-10	0.85 (0.81 - 0.90)	-0.1619	0.0261278	Peak expiratory flow	A	6e-15	1.024 (1.019 - 1.030)	0.0239	0.00306122	MAPT-AS1	MAPT-AS1	Shrine et al., 2019 (30804560)
	17q21.31	rs10491140	17:43950976	T/G	3.65e-10	0.85 (0.81 - 0.89)	-0.163716	0.0261186	Heel bone mineral density	-	3e-26	1.026 (1.021 - 1.031)	0.0257143	0.00255102		MAPT-AS1	Kim et al., 2018 (30048462)
	17q21.31	rs2214258	17:43953719	C/G	3.87e-10	0.85 (0.81 - 0.89)	-0.163478	0.0261181	Neuroticism	C	2e-25	-	-	-	intergenic	MAPT-AS1	Luciano et al., 2017 (29255261)
	17q21.31	rs62055544	17:43964539	G/A	3.98e-10	0.85 (0.81 - 0.89)	-0.16325	0.0261004	Feeling fed-up	A	5e-16	-	-	-	NR	MAPT-AS1	Nagel et al., 2018 (29500382)
	17q21.31	rs62055546	17:43964567	C/A	3.65e-10	0.85 (0.81 - 0.89)	-0.163637	0.0261056	Alcohol consumption (drinks per week)	A	8e-25	1.028 (1.022 - 1.033)	0.0276222	0.00280612	MAPT	MAPT-AS1	Karlsson Linner et al., 2019 (30643258)
	17q21.31	rs1864325	17:43977827	T/C	2.83e-10	0.85 (0.81 - 0.89)	-0.164568	0.0260895	Lumbar spine bone mineral density	T	5e-11	1.04	0.04	-	MAPT	MAPT	Estrada et al., 2012 (22504420)
	17q21.31	rs17563986	17:43991272	G/A	2.6e-10	0.85 (0.81 - 0.89)	-0.164902	0.0260892	Cognitive ability	-	8e-08	-	-	-	MAPT	MAPT	Lam et al., 2017 (29186694)
	17q21.31	rs17563986	17:43991272	G/A	2.6e-10	0.85 (0.81 - 0.89)	-0.164902	0.0260892	Cognitive ability (MTAG)	-	5e-12	-	-	-	MAPT	MAPT	Lam et al., 2017 (29186694)
	17q21.31	rs17649553	17:43994648	T/C	2.28e-10	0.85 (0.81 - 0.89)	-0.165447	0.0260896	Parkinson's disease	C	2e-48	1.30 (1.27 - 1.34)	0.262364	0.0136869	MAPT	MAPT	Nalls et al., 2014 (25064009)
	17q21.31	rs17649553	17:43994648	T/C	2.28e-10	0.85 (0.81 - 0.89)	-0.165447	0.0260896	Parkinson's disease	C	1e-68	1.28 (1.25 - 1.32)	0.248461	0.0139	ARHGAP27, CRHR1, KANSL1, SPPL2C, MAPT, STH	MAPT	Chang et al., 2017 (28892059)
	17q21.31	rs17564829	17:44006601	C/T	2.15e-10	0.85 (0.81 - 0.89)	-0.165704	0.0260947	Primary biliary cirrhosis	G	2e-09	1.25 (1.16 - 1.35)	0.223144	0.038695	CRHR1, MAPT	MAPT	Liu et al., 2012 (22961000)
	17q21.31	rs79857651	17:44013475	A/G	2.48e-10	0.85 (0.81 - 0.89)	-0.16504	0.0260807	Experiencing mood swings	A	9e-20	-	-	-	NR	MAPT	Nagel et al., 2018 (29500382)
	17q21.31	rs62061733	17:44018399	G/A	5.22e-10	0.85 (0.81 - 0.89)	-0.162613	0.0261758	Feeling hurt	A	2e-28	-	-	-	NR	MAPT	Nagel et al., 2018 (29500382)
	17q21.31	rs62061733	17:44018399	G/A	5.22e-10	0.85 (0.81 - 0.89)	-0.162613	0.0261758	Eosinophil counts	-	3e-29	-	-	-		MAPT	Kichaev et al., 2018 (30595370)
	17q21.31	rs17650842	17:44037491	G/A	3.12e-10	0.85 (0.81 - 0.89)	-0.164153	0.0260872	Irritable mood	A	2e-12	-	-	-	NR	MAPT	Nagel et al., 2018 (29500382)
	17q21.31	rs56280951	17:44041107	A/G	3.08e-10	0.85 (0.81 - 0.89)	-0.164268	0.0260971	Feeling miserable	A	8e-13	-	-	-	ACBD4	MAPT	Nagel et al., 2018 (29500382)
	17q21.31	rs1981997	17:44056767	A/G	3.73e-10	0.85 (0.81 - 0.89)	-0.163417	0.0260841	Interstitial lung disease	G	9e-14	1.41 (1.28 - 1.56)	0.34359	0.0504658	MAPT	MAPT	Fingerlin et al., 2013 (23583980)
	17q21.31	rs919462	17:44065740	T/C	3.68e-10	0.85 (0.81 - 0.89)	-0.163462	0.0260834	Male-pattern baldness	C	1e-26	1.18 (1.15 - 1.22)	0.168393	0.0153061	WNT3, MAPT, PLEKHM1	MAPT	Pirastu et al., 2017 (29146897)
	17q21.31	rs112385572	17:44066172	G/A	3.68e-10	0.85 (0.81 - 0.89)	-0.163462	0.0260834	Male-pattern baldness	G	8e-29	1.08	0.0768246	-	CRHR1, KANSL1, MAPT, PLEKHM1, SPPL2C, STH	MAPT	Hagenaars et al., 2017 (28196072)
	17q21.31	rs1052553	17:44073889	G/A	3.41e-10	0.85 (0.81 - 0.89)	-0.163916	0.0261052	Type 1 diabetes	A	8e-08	1.12	0.116534	-	Intergenic	MAPT	Onengut-Gumuscu et al., 2015 (25751624)
	17q21.31	rs8070723	17:44081064	G/A	2.91e-10	0.85 (0.81 - 0.89)	-0.164218	0.0260508	Parkinson's disease	-	7e-12	1.30 (1.19 - 1.43)	0.262364	0.0468676	MAPT	MAPT	Spencer et al., 2010 (21044948)
	17q21.31	rs8070723	17:44081064	G/A	2.91e-10	0.85 (0.81 - 0.89)	-0.164218	0.0260508	Progressive supranuclear palsy	-	2e-118	5.11 (4.43 - 5.91)	1.6312	0.0735322	MAPT	MAPT	Hoglinger et al., 2011 (21685912)
	17q21.31	rs17652520	17:44098967	A/G	3.89e-10	0.85 (0.81 - 0.89)	-0.163532	0.0261304	Neuroticism	A	1e-25	-	-	-	intergenic	MAPT	Luciano et al., 2017 (29255261)
	17q21.31	rs17652520	17:44098967	A/G	3.89e-10	0.85 (0.81 - 0.89)	-0.163532	0.0261304	Neuroticism	-	2e-27	-	-	-		MAPT	Kichaev et al., 2018 (30595370)
	17q21.31	rs17577094	17:44187492	G/A	1.13e-10	0.84 (0.79 - 0.88)	-0.177783	0.0275676	Parkinson's disease	-	8e-09	1.56 (1.39 - 1.79)	0.444686	0.0645183	MAPT	KANSL1	Vacic et al., 2014 (24842889)
	18q22.2	rs1615504	18:67526644	T/C	4.81e-09	1.13 (1.09 - 1.18)	0.125362	0.0214167	Type 1 diabetes	T	2e-11	1.13	0.122218	-	CD226	CD226	Onengut-Gumuscu et al., 2015 (25751624)
	18q22.2	rs1790946	18:67528430	C/T	4.29e-09	1.13 (1.09 - 1.18)	0.125766	0.0214155	Plateletcrit	T	2e-17	1.032 (1.024 - 1.039)	0.0311068	0.00357143	CD226	CD226	Astle et al., 2016 (27863252)
	18q22.2	rs727088	18:67530439	G/A	6.04e-09	1.13 (1.09 - 1.18)	0.124384	0.0213875	Inflammatory bowel disease	G	5e-09	1.08 (1.05 - 1.11)	0.0741794	0.0146896	CD226	CD226	Jostins et al., 2012 (23128233)
	18q22.2	rs727088	18:67530439	G/A	6.04e-09	1.13 (1.09 - 1.18)	0.124384	0.0213875	Ulcerative colitis	G	1e-06	1.06 (1.04 - 1.09)	0.0618059	0.0119788	NR	CD226	Liu et al., 2015 (26192919)
	18q22.2	rs763361	18:67531642	T/C	8.55e-09	1.13 (1.08 - 1.18)	0.122954	0.0213563	Type 1 diabetes	A	1e-08	1.16 (1.10 - 1.22)	0.14842	0.0264134	CD226	CD226	Todd et al., 2007 (17554260)
	18q22.2	rs763361	18:67531642	T/C	8.55e-09	1.13 (1.08 - 1.18)	0.122954	0.0213563	Type 1 diabetes	C	1e-09	1.12	0.113329	-	CD226	CD226	Plagnol et al., 2011 (21829393)
	18q22.2	rs1788105	18:67532292	A/G	6.15e-09	1.13 (1.09 - 1.18)	0.124206	0.0213682	Immature fraction of reticulocytes	G	4e-11	1.024 (1.016 - 1.030)	0.0234071	0.00357143	CD226	CD226	Astle et al., 2016 (27863252)
	18q22.2	rs1790588	18:67535184	C/T	7.94e-09	1.13 (1.08 - 1.18)	0.123471	0.0213996	Autoimmune traits	-	7e-09	-	-	-		CD226	Kichaev et al., 2018 (30595370)
	18q22.2	rs12969657	18:67536496	C/T	4.57e-09	1.13 (1.09 - 1.18)	0.125543	0.0214158	Mean platelet volume	T	3e-11	1.007 (1.005 - 1.009)	0.007	0.00102041	CD226	CD226	Gieger et al., 2011 (22139419)
	18q22.2	rs8099412	18:67536617	C/T	4.87e-09	1.13 (1.09 - 1.18)	0.125626	0.0214683	Hypothyroidism	-	2e-09	-	-	-		CD226	Kichaev et al., 2018 (30595370)
	18q22.2	rs17207042	18:67537351	T/C	3.78e-09	1.13 (1.09 - 1.18)	0.126172	0.0214086	Inflammatory bowel disease	-	2e-09	-	-	-	NR	CD226	Liu et al., 2015 (26192919)
	18q22.2	rs1788103	18:67538824	G/A	5.82e-09	1.13 (1.09 - 1.18)	0.12452	0.0213881	Eosinophil counts	-	8e-18	-	-	-		CD226	Kichaev et al., 2018 (30595370)
	18q22.2	rs1865761	18:67539392	T/C	6.78e-09	1.13 (1.09 - 1.18)	0.123822	0.0213619	Mean platelet volume	C	4e-117	1.087 (1.079 - 1.094)	0.0832032	0.00357143	CD226	CD226	Astle et al., 2016 (27863252)
	19p13.2	rs2304256	19:10475652	A/C	4.43e-17	0.81 (0.78 - 0.85)	-0.205245	0.0244295	Type 1 diabetes	C	4e-09	1.16 (1.11 - 1.22)	0.14842	0.0241048	TYK2	TYK2	Wallace et al., 2009 (19966805)
	19p13.2	rs2304256	19:10475652	A/C	4.43e-17	0.81 (0.78 - 0.85)	-0.205245	0.0244295	Type 1 diabetes	-	1e-10	-	-	-	TYK2	TYK2	Plagnol et al., 2011 (21829393)
	19p13.2	rs2304256	19:10475652	A/C	4.43e-17	0.81 (0.78 - 0.85)	-0.205245	0.0244295	Primary biliary cholangitis	C	1e-10	1.27	0.235722	-	TYK2	TYK2	Cordell et al., 2015 (26394269)
	19p13.2	rs2304256	19:10475652	A/C	4.43e-17	0.81 (0.78 - 0.85)	-0.205245	0.0244295	Systemic lupus erythematosus	C	4e-13	1.24 (1.17 - 1.31)	0.215111	0.0288325	TYK2	TYK2	Bentham et al., 2015 (26502338)
	19p13.2	rs2304256	19:10475652	A/C	4.43e-17	0.81 (0.78 - 0.85)	-0.205245	0.0244295	Systemic lupus erythematosus	-	2e-12	1.26	0.231112	-	TYK2	TYK2	Morris et al., 2016 (27399966)
	19p13.2	rs34725611	19:10477067	G/A	4.7e-17	0.81 (0.78 - 0.85)	-0.205384	0.0244651	Psoriatic arthritis	A	2e-06	1.20	0.183987	-	TYK2	TYK2	Stuart et al., 2015 (26626624)
	19p13.2	rs34725611	19:10477067	G/A	4.7e-17	0.81 (0.78 - 0.85)	-0.205384	0.0244651	Systemic lupus erythematosus	-	5e-23	1.28 (1.22 - 1.35)	0.248461	0.02583	TYK2	TYK2	Langefeld et al., 2017 (28714469)
	19q13.33	rs3745516	19:50926742	A/G	2.65e-30	1.32 (1.26 - 1.38)	0.274319	0.0239747	Primary biliary cholangitis	A	8e-11	1.46	0.378436	-	SPIB	SPIB, AC020909.1	Liu et al., 2010 (20639880)
	19q13.33	rs3745516	19:50926742	A/G	2.65e-30	1.32 (1.26 - 1.38)	0.274319	0.0239747	Primary biliary cholangitis	A	2e-13	1.38 (1.32 - 1.44)	0.322083	0.0221968	SPIB	SPIB, AC020909.1	Mells et al., 2011 (21399635)
	19q13.33	rs3745516	19:50926742	A/G	2.65e-30	1.32 (1.26 - 1.38)	0.274319	0.0239747	Primary biliary cholangitis	A	1e-20	1.39	0.328504	-	SPIB, MYBPC2	SPIB, AC020909.1	Cordell et al., 2015 (26394269)

## Sheet: Suppl. Table 7
	Supplementary Table 7. Genetic correlation between PBC and other complex traits using linkage disequilibrium score regression (LDSR) implemented via LD Hub (see Main Text). Summary statistics for PBC were from genome-wide meta-analysis of the European panels. Summary statistics for other complex traits were from the LD Hub database. Note that variants across the MHC region were removed for this a…
	Trait 1	Trait 2	PMID	Category	Ethnicity	Comment	rg	se	z	p	h2_obs	h2_obs_se	h2_int	h2_int_se	gcov_int	gcov_int_se
	PBC	Primary biliary cirrhosis	26394269	autoimmune	European	SNPs from the MHC (chr6 26M~34M) region were removed for this trait	1.1015	0.0395	27.911	1.9634e-171	0.4224	0.0695	0.9938	0.0122	0.5603	0.0133
	PBC	Systemic lupus erythematosus	26502338	autoimmune	European	SNPs from the MHC (chr6 26M~34M) region was removed for this trait	0.5438	0.0715	7.6039	2.8729e-14	0.3724	0.0677	1.1216	0.0136	0.0114	0.0091
	PBC	Other serious medical condition/disability diagnosed by doctor	0	ukbb	European	SNPs from the MHC (chr6 26M~34M) region was removed for this trait	0.2785	0.0565	4.9303	8.212e-07	0.0265	0.0022	0.9992	0.0095	-0.0006	0.0072
	PBC	Long-standing illness disability or infirmity	0	ukbb	European	SNPs from the MHC (chr6 26M~34M) region was removed for this trait	0.2066	0.0434	4.7593	1.9427e-06	0.0509	0.0028	1.0131	0.0112	-0.0017	0.0071
	PBC	Rheumatoid Arthritis	24390342	autoimmune	European	SNPs from the MHC (chr6 26M~34M) region was removed for this trait	0.2617	0.0635	4.1211	3.7706e-05	0.1602	0.0383	1.0373	0.0377	0.0189	0.0093
	PBC	Medication for cholesterol blood pressure diabetes or take exogenous hormones: None of the above	0	ukbb	European	SNPs from the MHC (chr6 26M~34M) region was removed for this trait	-0.1937	0.0476	-4.0674	4.7546e-05	0.0662	0.005	1.0105	0.0113	0.004	0.0072
	PBC	Overall health rating	0	ukbb	European	SNPs from the MHC (chr6 26M~34M) region was removed for this trait	0.1334	0.0328	4.0664	4.7735e-05	0.1005	0.0037	1.0365	0.0142	0.0067	0.0083
	PBC	Inflammatory Bowel Disease (Euro)	26192919	autoimmune	European	SNPs from the MHC (chr6 26M~34M) region was removed for this trait	0.226	0.0568	3.9772	6.9745e-05	0.354	0.0443	1.0419	0.0174	0.081	0.0087
	PBC	Medication for pain relief constipation heartburn: Omeprazole (e.g. Zanprol)	0	ukbb	European	SNPs from the MHC (chr6 26M~34M) region was removed for this trait	0.2356	0.0602	3.9169	8.9692e-05	0.0189	0.002	1.0102	0.0103	-0.0059	0.0074
	PBC	Number of self-reported non-cancer illnesses	0	ukbb	European	SNPs from the MHC (chr6 26M~34M) region was removed for this trait	0.1719	0.0441	3.9013	9.5687e-05	0.0623	0.003	1.0113	0.0128	0.0049	0.0083
	PBC	Non-cancer illness code self-reported: rheumatoid arthritis	0	ukbb	European	SNPs from the MHC (chr6 26M~34M) region was removed for this trait	0.3641	0.0947	3.8447	0.0001	0.0067	0.0018	0.9912	0.0095	-0.0022	0.0067
	PBC	Non-cancer illness code self-reported: hypothyroidism/myxoedema	0	ukbb	European	SNPs from the MHC (chr6 26M~34M) region was removed for this trait	0.2131	0.0554	3.8486	0.0001	0.0554	0.0071	1.012	0.0234	0.007	0.0111
	PBC	Arm fat percentage (left)	0	ukbb	European	SNPs from the MHC (chr6 26M~34M) region was removed for this trait	0.111	0.0289	3.845	0.0001	0.2198	0.0089	1.0346	0.0225	-0.006	0.0092
	PBC	Arm fat percentage (right)	0	ukbb	European	SNPs from the MHC (chr6 26M~34M) region was removed for this trait	0.1083	0.0288	3.7599	0.0002	0.2158	0.0087	1.0418	0.0225	-0.0044	0.0093
	PBC	Usual walking pace	0	ukbb	European	SNPs from the MHC (chr6 26M~34M) region was removed for this trait	-0.1209	0.0323	-3.7428	0.0002	0.0756	0.0035	1.0279	0.0143	0.0003	0.0077
	PBC	Number of treatments/medications taken	0	ukbb	European	SNPs from the MHC (chr6 26M~34M) region was removed for this trait	0.1472	0.0416	3.5343	0.0004	0.0628	0.003	1.0083	0.0126	0.0104	0.0083
	PBC	Mothers age at death	0	ukbb	European	SNPs from the MHC (chr6 26M~34M) region was removed for this trait	-0.2253	0.0631	-3.5723	0.0004	0.0256	0.0034	1.0202	0.0098	-0.0021	0.0066
	PBC	Arm fat mass (left)	0	ukbb	European	SNPs from the MHC (chr6 26M~34M) region was removed for this trait	0.0963	0.0282	3.4137	0.0006	0.2329	0.0099	1.0231	0.0223	-0.0098	0.009
	PBC	Body mass index (BMI)	0	ukbb	European	SNPs from the MHC (chr6 26M~34M) region was removed for this trait	0.0931	0.0277	3.362	0.0008	0.2476	0.0102	1.0323	0.0236	-0.0109	0.0096
	PBC	Non-cancer illness code self-reported: psoriasis	0	ukbb	European	SNPs from the MHC (chr6 26M~34M) region was removed for this trait	0.3134	0.0945	3.3179	0.0009	0.0093	0.0019	1.0127	0.0127	-0.0185	0.0081
	PBC	Ulcerative colitis	26192919	autoimmune	European	SNPs from the MHC (chr6 26M~34M) region was removed for this trait	0.2201	0.0664	3.3166	0.0009	0.261	0.0435	1.0438	0.0169	0.0841	0.0081
	PBC	Taking other prescription medications	0	ukbb	European	SNPs from the MHC (chr6 26M~34M) region was removed for this trait	0.1755	0.0529	3.3156	0.0009	0.045	0.0029	1.0035	0.0126	0.0099	0.0086
	PBC	Arm fat mass (right)	0	ukbb	European	SNPs from the MHC (chr6 26M~34M) region was removed for this trait	0.093	0.0279	3.3321	0.0009	0.2321	0.0099	1.0268	0.0222	-0.0086	0.009
	PBC	Body mass index	20935630	anthropometric	European	SNPs from the MHC (chr6 26M~34M) region was removed for this trait	0.1206	0.0366	3.2997	0.001	0.1954	0.0104	0.9908	0.0134	-0.0111	0.0072
	PBC	Diagnoses - main ICD10: K50 Crohns disease [regional enteritis]	0	ukbb	European	SNPs from the MHC (chr6 26M~34M) region was removed for this trait	0.3979	0.1227	3.2431	0.0012	0.0054	0.0016	0.9976	0.0081	-0.0088	0.0076
	PBC	Body fat percentage	0	ukbb	European	SNPs from the MHC (chr6 26M~34M) region was removed for this trait	0.0957	0.0295	3.2466	0.0012	0.2169	0.0085	1.0484	0.0224	0.0009	0.0091
	PBC	Types of physical activity in last 4 weeks: None of the above	0	ukbb	European	SNPs from the MHC (chr6 26M~34M) region was removed for this trait	0.1624	0.0512	3.1715	0.0015	0.0253	0.0021	1.0026	0.0102	-0.0063	0.0072
	PBC	Crohns disease	26192919	autoimmune	European	SNPs from the MHC (chr6 26M~34M) region was removed for this trait	0.1813	0.0581	3.123	0.0018	0.5603	0.0735	1.0094	0.0153	0.0419	0.0081
	PBC	Current employment status: Unable to work because of sickness or disability	0	ukbb	European	SNPs from the MHC (chr6 26M~34M) region was removed for this trait	0.1566	0.0501	3.124	0.0018	0.0237	0.0021	1.0198	0.0099	0.0029	0.0073
	PBC	Trunk fat percentage	0	ukbb	European	SNPs from the MHC (chr6 26M~34M) region was removed for this trait	0.0941	0.0302	3.1185	0.0018	0.2086	0.0085	1.0438	0.0228	0.0022	0.0092
	PBC	Age at first live birth	0	ukbb	European	SNPs from the MHC (chr6 26M~34M) region was removed for this trait	-0.1292	0.0414	-3.1231	0.0018	0.1652	0.0085	1.0356	0.0125	0.0007	0.0079
	PBC	Leg fat percentage (left)	0	ukbb	European	SNPs from the MHC (chr6 26M~34M) region was removed for this trait	0.0908	0.0295	3.0781	0.0021	0.2076	0.0076	1.0525	0.0202	0.0002	0.0091
	PBC	Comparative body size at age 10	0	ukbb	European	SNPs from the MHC (chr6 26M~34M) region was removed for this trait	0.1058	0.0349	3.0356	0.0024	0.1472	0.0114	0.9922	0.0246	-0.0161	0.0094
	PBC	Leg fat mass (right)	0	ukbb	European	SNPs from the MHC (chr6 26M~34M) region was removed for this trait	0.0865	0.0287	3.0115	0.0026	0.2306	0.0094	1.0357	0.0217	-0.0084	0.0089
	PBC	Medication for cholesterol blood pressure diabetes or take exogenous hormones: Cholesterol lowering medication	0	ukbb	European	SNPs from the MHC (chr6 26M~34M) region was removed for this trait	0.1898	0.0634	2.9956	0.0027	0.0532	0.0075	1.0188	0.0212	-0.0105	0.0082
	PBC	Leg fat percentage (right)	0	ukbb	European	SNPs from the MHC (chr6 26M~34M) region was removed for this trait	0.0886	0.0296	2.9888	0.0028	0.2066	0.0077	1.053	0.0203	-0.0005	0.009
	PBC	Vascular/heart problems diagnosed by doctor: High blood pressure	0	ukbb	European	SNPs from the MHC (chr6 26M~34M) region was removed for this trait	0.1009	0.034	2.9638	0.003	0.1149	0.0057	1.0446	0.0211	-0.0001	0.0089
	PBC	Diastolic blood pressure automated reading	0	ukbb	European	SNPs from the MHC (chr6 26M~34M) region was removed for this trait	0.1116	0.0378	2.9572	0.0031	0.1388	0.0068	1.0337	0.0218	-0.0197	0.0101
	PBC	Whole body fat mass	0	ukbb	European	SNPs from the MHC (chr6 26M~34M) region was removed for this trait	0.0853	0.0288	2.9624	0.0031	0.236	0.0096	1.0324	0.0229	-0.0055	0.009
	PBC	Leg fat mass (left)	0	ukbb	European	SNPs from the MHC (chr6 26M~34M) region was removed for this trait	0.0838	0.0287	2.9168	0.0035	0.232	0.0094	1.034	0.0217	-0.0064	0.009
	PBC	Non-cancer illness code self-reported: hiatus hernia	0	ukbb	European	SNPs from the MHC (chr6 26M~34M) region was removed for this trait	0.2751	0.0945	2.9124	0.0036	0.008	0.0017	1.0356	0.0092	-0.0113	0.0072
	PBC	Non-cancer illness code self-reported: hypertension	0	ukbb	European	SNPs from the MHC (chr6 26M~34M) region was removed for this trait	0.0975	0.0338	2.8864	0.0039	0.1141	0.0056	1.0369	0.0211	0.0007	0.0089
	PBC	Diagnoses - main ICD10: K52 Other non-infective gastro-enteritis and colitis	0	ukbb	European	SNPs from the MHC (chr6 26M~34M) region was removed for this trait	0.2972	0.1047	2.8392	0.0045	0.005	0.0015	1.0016	0.009	-0.0007	0.007
	PBC	Alcohol intake versus 10 years previously	0	ukbb	European	SNPs from the MHC (chr6 26M~34M) region was removed for this trait	0.1302	0.0459	2.8353	0.0046	0.0348	0.003	1.0162	0.0122	0.0091	0.0075
	PBC	Vascular/heart problems diagnosed by doctor: None of the above	0	ukbb	European	SNPs from the MHC (chr6 26M~34M) region was removed for this trait	-0.0997	0.0354	-2.8165	0.0049	0.1114	0.0054	1.049	0.0202	-0.0024	0.0088
	PBC	Pain type(s) experienced in last month: Stomach or abdominal pain	0	ukbb	European	SNPs from the MHC (chr6 26M~34M) region was removed for this trait	0.1477	0.0527	2.8012	0.0051	0.0206	0.002	1.0088	0.0099	-0.0018	0.007
	PBC	Trunk fat mass	0	ukbb	European	SNPs from the MHC (chr6 26M~34M) region was removed for this trait	0.0821	0.0293	2.8001	0.0051	0.2342	0.0096	1.0324	0.0242	-0.003	0.009
	PBC	Blood clot DVT bronchitis emphysema asthma rhinitis eczema allergy diagnosed by doctor: Blood clot in the leg (DVT)	0	ukbb	European	SNPs from the MHC (chr6 26M~34M) region was removed for this trait	0.2632	0.095	2.7708	0.0056	0.0097	0.002	1.0143	0.0116	-0.0097	0.0081
	PBC	Qualifications: A levels/AS levels or equivalent	0	ukbb	European	SNPs from the MHC (chr6 26M~34M) region was removed for this trait	-0.0998	0.0362	-2.7579	0.0058	0.0961	0.004	1.0326	0.0143	0.002	0.0084
	PBC	Types of transport used (excluding work): Cycle	0	ukbb	European	SNPs from the MHC (chr6 26M~34M) region was removed for this trait	-0.1424	0.0518	-2.7503	0.006	0.0237	0.0023	1.0231	0.0102	0.0034	0.0074
	PBC	Age completed full time education	0	ukbb	European	SNPs from the MHC (chr6 26M~34M) region was removed for this trait	-0.1251	0.0461	-2.7145	0.0066	0.0827	0.0052	1.0509	0.0131	0.0017	0.0083
	PBC	Medication for cholesterol blood pressure diabetes or take exogenous hormones: Blood pressure medication	0	ukbb	European	SNPs from the MHC (chr6 26M~34M) region was removed for this trait	0.1157	0.0427	2.7055	0.0068	0.1055	0.0069	1.0174	0.014	-0.0022	0.0083
	PBC	Mineral and other dietary supplements: Glucosamine	0	ukbb	European	SNPs from the MHC (chr6 26M~34M) region was removed for this trait	-0.1402	0.0521	-2.6896	0.0072	0.0236	0.0024	0.9992	0.0103	0.0082	0.0071
	PBC	Mothers age at death	27015805	aging	European	SNPs from the MHC (chr6 26M~34M) region was removed for this trait	-0.2149	0.0811	-2.6497	0.0081	0.039	0.0086	1.0029	0.0093	0.0029	0.0066
	PBC	Health satisfaction	0	ukbb	European	SNPs from the MHC (chr6 26M~34M) region was removed for this trait	0.1237	0.0474	2.6103	0.009	0.0889	0.0062	0.9895	0.0109	0.0005	0.0071
	PBC	Illnesses of father: None of the above (group 2)	0	ukbb	European	SNPs from the MHC (chr6 26M~34M) region was removed for this trait	0.2124	0.0822	2.5846	0.0097	0.0113	0.0021	0.988	0.0105	-0.0102	0.007
	PBC	Non-cancer illness code self-reported: deep venous thrombosis (dvt)	0	ukbb	European	SNPs from the MHC (chr6 26M~34M) region was removed for this trait	0.2346	0.0915	2.5649	0.0103	0.0102	0.0021	1.0115	0.0116	-0.0093	0.0079
	PBC	Qualifications: College or University degree	0	ukbb	European	SNPs from the MHC (chr6 26M~34M) region was removed for this trait	-0.0868	0.034	-2.5567	0.0106	0.1648	0.006	1.097	0.0184	-0.0002	0.0094
	PBC	Medication for pain relief constipation heartburn: None of the above	0	ukbb	European	SNPs from the MHC (chr6 26M~34M) region was removed for this trait	-0.1053	0.0416	-2.5277	0.0115	0.0548	0.003	1.0162	0.0122	0.0021	0.0079
	PBC	Non-cancer illness code self-reported: gout	0	ukbb	European	SNPs from the MHC (chr6 26M~34M) region was removed for this trait	0.1568	0.0622	2.519	0.0118	0.0304	0.0109	0.9768	0.0375	-0.0118	0.0082
	PBC	Non-cancer illness code self-reported: pernicious anaemia	0	ukbb	European	SNPs from the MHC (chr6 26M~34M) region was removed for this trait	0.3539	0.1415	2.5016	0.0124	0.0036	0.0017	0.9874	0.0088	-0.0062	0.0075
	PBC	Diagnoses - main ICD10: K62 Other diseases of anus and rectum	0	ukbb	European	SNPs from the MHC (chr6 26M~34M) region was removed for this trait	0.249	0.0999	2.4934	0.0127	0.0058	0.0018	0.9938	0.0085	-0.0059	0.0068
	PBC	Maternal smoking around birth	0	ukbb	European	SNPs from the MHC (chr6 26M~34M) region was removed for this trait	0.1178	0.0482	2.4448	0.0145	0.0506	0.0032	1.0263	0.0111	0.0011	0.0083
	PBC	Urate	23263486	other	European	SNPs from the MHC (chr6 26M~34M) region was removed for this trait	0.0956	0.0395	2.4197	0.0155	0.2168	0.086	0.9053	0.0866	-0.0073	0.0067
	PBC	Depressive symptoms	27089181	psychiatric	European	SNPs from the MHC (chr6 26M~34M) region was removed for this trait	0.1332	0.0555	2.4016	0.0163	0.0503	0.0047	0.9882	0.0115	-0.0068	0.0074
	PBC	Waist circumference	25673412	anthropometric	European	SNPs from the MHC (chr6 26M~34M) region was removed for this trait	0.0898	0.0375	2.3952	0.0166	0.1215	0.0057	0.8393	0.0102	-0.0075	0.0066
	PBC	Illnesses of father: High blood pressure	0	ukbb	European	SNPs from the MHC (chr6 26M~34M) region was removed for this trait	0.1813	0.076	2.3861	0.017	0.0184	0.0023	1.0191	0.0107	-0.0065	0.0076
	PBC	Fasting insulin main effect	22581228	glycemic	European	SNPs from the MHC (chr6 26M~34M) region was removed for this trait	0.171	0.0718	2.3811	0.0173	0.0829	0.0119	1.0046	0.0094	-0.0104	0.0061
	PBC	Alcohol intake frequency.	0	ukbb	European	SNPs from the MHC (chr6 26M~34M) region was removed for this trait	0.1041	0.0443	2.3524	0.0187	0.0773	0.0043	1.0521	0.0138	0.0031	0.0085
	PBC	Hip circumference	25673412	anthropometric	European	SNPs from the MHC (chr6 26M~34M) region was removed for this trait	0.0851	0.0362	2.3512	0.0187	0.1325	0.0068	0.842	0.0117	-0.0124	0.0064
	PBC	Waist circumference	0	ukbb	European	SNPs from the MHC (chr6 26M~34M) region was removed for this trait	0.0667	0.0288	2.3149	0.0206	0.1998	0.0089	1.0308	0.0223	-0.0012	0.0089
	PBC	Medication for pain relief constipation heartburn: Aspirin	0	ukbb	European	SNPs from the MHC (chr6 26M~34M) region was removed for this trait	0.1319	0.0571	2.3082	0.021	0.0226	0.0023	1.0011	0.01	-0.0072	0.0071
	PBC	Age started oral contraceptive pill	0	ukbb	European	SNPs from the MHC (chr6 26M~34M) region was removed for this trait	-0.1402	0.0609	-2.3018	0.0213	0.0462	0.0049	1.0127	0.0099	0.0085	0.0074
	PBC	Schizophrenia	25056061	psychiatric	Mixed	SNPs from the MHC (chr6 26M~34M) region was removed for this trait	0.0793	0.0345	2.2955	0.0217	0.4507	0.0223	1.0385	0.0178	0.0723	0.009
	PBC	Transport type for commuting to job workplace: Cycle	0	ukbb	European	SNPs from the MHC (chr6 26M~34M) region was removed for this trait	-0.1342	0.0589	-2.2782	0.0227	0.0292	0.0034	1.0192	0.009	0.0037	0.007
	PBC	Multiple sclerosis	21833088	autoimmune	European	SNPs from the MHC (chr6 26M~34M) region was removed for this trait	1.0439	0.4587	2.2755	0.0229	0.04	0.0338	1.0755	0.0129	0.0683	0.0092
	PBC	Non-cancer illness code self-reported: sleep apnoea	0	ukbb	European	SNPs from the MHC (chr6 26M~34M) region was removed for this trait	0.3035	0.1343	2.2606	0.0238	0.0032	0.0016	1.0089	0.0093	-0.0091	0.0063
	PBC	Other eye problems	0	ukbb	European	SNPs from the MHC (chr6 26M~34M) region was removed for this trait	0.1778	0.0787	2.2584	0.0239	0.0103	0.002	1.0199	0.0101	0.0021	0.0072
	PBC	Hip circumference	0	ukbb	European	SNPs from the MHC (chr6 26M~34M) region was removed for this trait	0.0685	0.0304	2.2567	0.024	0.2218	0.0105	1.0325	0.0229	-0.0078	0.0095
	PBC	Ratio of bisallylic groups to total fatty acids	27005778	metabolites	European	SNPs from the MHC (chr6 26M~34M) region was removed for this trait	-0.167	0.0747	-2.2351	0.0254	0.3052	0.1189	0.9821	0.0103	0.0074	0.0066
	PBC	Ratio of bisallylic groups to double bonds	27005778	metabolites	European	SNPs from the MHC (chr6 26M~34M) region was removed for this trait	-0.1613	0.0722	-2.2341	0.0255	0.3182	0.1288	0.9778	0.0119	0.007	0.0068
	PBC	Illness injury bereavement stress in last 2 years: Serious illness injury or assault to yourself	0	ukbb	European	SNPs from the MHC (chr6 26M~34M) region was removed for this trait	0.1469	0.066	2.2264	0.026	0.0142	0.002	1.0111	0.0103	0.0051	0.0071
	PBC	Weight	0	ukbb	European	SNPs from the MHC (chr6 26M~34M) region was removed for this trait	0.0642	0.0289	2.2231	0.0262	0.2675	0.0121	1.0339	0.0284	-0.0117	0.0094
	PBC	Job involves mainly walking or standing	0	ukbb	European	SNPs from the MHC (chr6 26M~34M) region was removed for this trait	0.0935	0.0421	2.2182	0.0265	0.0846	0.0053	0.9993	0.0117	-0.0057	0.0074
	PBC	Types of physical activity in last 4 weeks: Other exercises (eg: swimming cycling keep fit bowling)	0	ukbb	European	SNPs from the MHC (chr6 26M~34M) region was removed for this trait	-0.0949	0.0429	-2.2087	0.0272	0.0472	0.0029	0.9905	0.0126	0.0001	0.0078
	PBC	Frequency of walking for pleasure in last 4 weeks	0	ukbb	European	SNPs from the MHC (chr6 26M~34M) region was removed for this trait	0.1128	0.0516	2.1874	0.0287	0.0341	0.0029	1.0044	0.0103	-0.0119	0.0073
	PBC	Infant head circumference	22504419	anthropometric	European	SNPs from the MHC (chr6 26M~34M) region was removed for this trait	0.2079	0.0951	2.1861	0.0288	0.2521	0.0543	0.9872	0.0096	-0.021	0.0074
	PBC	Non-cancer illness code self-reported: osteoporosis	0	ukbb	European	SNPs from the MHC (chr6 26M~34M) region was removed for this trait	0.1438	0.066	2.178	0.0294	0.0149	0.0021	0.9976	0.0106	-0.0111	0.0075
	PBC	Systolic blood pressure automated reading	0	ukbb	European	SNPs from the MHC (chr6 26M~34M) region was removed for this trait	0.0735	0.0339	2.1659	0.0303	0.1284	0.0067	1.0361	0.0206	-0.014	0.009
	PBC	Medication for pain relief constipation heartburn: Paracetamol	0	ukbb	European	SNPs from the MHC (chr6 26M~34M) region was removed for this trait	0.0886	0.0411	2.1576	0.031	0.0435	0.0028	1.0156	0.0108	-0.0007	0.0075
	PBC	Qualifications: None of the above	0	ukbb	European	SNPs from the MHC (chr6 26M~34M) region was removed for this trait	0.0757	0.0354	2.1367	0.0326	0.0947	0.0042	1.048	0.0149	0.0075	0.0086
	PBC	Duration walking for pleasure	0	ukbb	European	SNPs from the MHC (chr6 26M~34M) region was removed for this trait	-0.1306	0.0612	-2.136	0.0327	0.0249	0.0031	1.012	0.0099	0.0072	0.0066
	PBC	Seen doctor (GP) for nerves anxiety tension or depression	0	ukbb	European	SNPs from the MHC (chr6 26M~34M) region was removed for this trait	0.0863	0.0404	2.1348	0.0328	0.0607	0.0033	1.0052	0.0127	0.0012	0.0075
	PBC	Diagnoses - main ICD10: R69 Unknown and unspecified causes of morbidity	0	ukbb	European	SNPs from the MHC (chr6 26M~34M) region was removed for this trait	0.2369	0.1112	2.1298	0.0332	0.0049	0.0016	0.9951	0.0097	-0.0025	0.0063
	PBC	Non-cancer illness code self-reported: crohns disease	0	ukbb	European	SNPs from the MHC (chr6 26M~34M) region was removed for this trait	0.2948	0.1392	2.1183	0.0342	0.0041	0.0017	1.0183	0.0094	-0.0014	0.0074
	PBC	Tense / highly strung	0	ukbb	European	SNPs from the MHC (chr6 26M~34M) region was removed for this trait	0.0831	0.0392	2.1179	0.0342	0.0595	0.0034	0.9699	0.012	-0.0048	0.0074
	PBC	Risk taking	0	ukbb	European	SNPs from the MHC (chr6 26M~34M) region was removed for this trait	0.0766	0.0362	2.1182	0.0342	0.0544	0.0032	0.9965	0.0119	-0.0125	0.0069
	PBC	Heel bone mineral density (BMD) T-score automated	0	ukbb	European	SNPs from the MHC (chr6 26M~34M) region was removed for this trait	-0.0687	0.0328	-2.0987	0.0358	0.3033	0.032	1.0394	0.0402	0.01	0.0094
	PBC	Fathers age at death	0	ukbb	European	SNPs from the MHC (chr6 26M~34M) region was removed for this trait	-0.1144	0.0549	-2.0846	0.0371	0.0355	0.0034	1.0131	0.0103	-0.004	0.0076
	PBC	Cancer code self-reported: basal cell carcinoma	0	ukbb	European	SNPs from the MHC (chr6 26M~34M) region was removed for this trait	-0.1381	0.0663	-2.0818	0.0374	0.0123	0.0024	0.9883	0.0112	0.0096	0.0068
	PBC	Diagnoses - main ICD10: K44 Diaphragmatic hernia	0	ukbb	European	SNPs from the MHC (chr6 26M~34M) region was removed for this trait	0.2396	0.1156	2.0733	0.0381	0.0047	0.0017	1.0102	0.0094	-0.0052	0.0072
	PBC	Non-cancer illness code self-reported: iron deficiency anaemia	0	ukbb	European	SNPs from the MHC (chr6 26M~34M) region was removed for this trait	0.2493	0.1205	2.0682	0.0386	0.0035	0.0016	0.9941	0.0093	-0.0051	0.0067
	PBC	Illnesses of mother: None of the above (group 2)	0	ukbb	European	SNPs from the MHC (chr6 26M~34M) region was removed for this trait	0.17	0.0822	2.0676	0.0387	0.0093	0.0019	0.9958	0.0089	-0.0109	0.0069
	PBC	Number of days/week walked 10+ minutes	0	ukbb	European	SNPs from the MHC (chr6 26M~34M) region was removed for this trait	0.09	0.0437	2.0583	0.0396	0.0422	0.0026	1.0033	0.0108	-0.0116	0.0079
	PBC	Transport type for commuting to job workplace: Walk	0	ukbb	European	SNPs from the MHC (chr6 26M~34M) region was removed for this trait	-0.16	0.0783	-2.0445	0.0409	0.017	0.0035	0.9986	0.0099	0.0083	0.0064
	PBC	Guilty feelings	0	ukbb	European	SNPs from the MHC (chr6 26M~34M) region was removed for this trait	0.0956	0.0468	2.0414	0.0412	0.0516	0.0032	0.9922	0.0128	-0.0094	0.0083
	PBC	Years of schooling 2016	27225129	education	European	SNPs from the MHC (chr6 26M~34M) region was removed for this trait	-0.0805	0.0395	-2.0378	0.0416	0.1222	0.0049	0.9167	0.0141	0.0017	0.0084
	PBC	Diagnoses - main ICD10: R07 Pain in throat and chest	0	ukbb	European	SNPs from the MHC (chr6 26M~34M) region was removed for this trait	0.1255	0.0623	2.0159	0.0438	0.0172	0.0021	0.9922	0.0097	0.008	0.0067
	PBC	Frequency of tiredness / lethargy in last 2 weeks	0	ukbb	European	SNPs from the MHC (chr6 26M~34M) region was removed for this trait	0.0774	0.0391	1.9816	0.0475	0.0605	0.0032	1.0081	0.0121	0.0026	0.0078
	PBC	Illnesses of mother: Heart disease	0	ukbb	European	SNPs from the MHC (chr6 26M~34M) region was removed for this trait	0.1419	0.0718	1.9752	0.0482	0.0184	0.0025	0.9938	0.0098	-0.0042	0.0067
	PBC	Types of physical activity in last 4 weeks: Light DIY (eg: pruning watering the lawn)	0	ukbb	European	SNPs from the MHC (chr6 26M~34M) region was removed for this trait	-0.0876	0.0446	-1.9622	0.0497	0.0395	0.0025	0.9927	0.0109	-0.0047	0.008
	PBC	Non-cancer illness code self-reported: high cholesterol	0	ukbb	European	SNPs from the MHC (chr6 26M~34M) region was removed for this trait	0.111	0.0569	1.9513	0.051	0.0411	0.008	1.0652	0.0449	-0.0037	0.0086
	PBC	Intelligence	28530673	cognitive	European	SNPs from the MHC (chr6 26M~34M) region was removed for this trait	-0.0789	0.0406	-1.9437	0.0519	0.2043	0.013	0.9738	0.0118	0.0046	0.0069
	PBC	Sleep duration	0	ukbb	European	SNPs from the MHC (chr6 26M~34M) region was removed for this trait	0.0704	0.0364	1.9352	0.053	0.0707	0.0038	1.0088	0.0142	-0.0163	0.0082
	PBC	Peak expiratory flow	0	lung_function	European	SNPs from the MHC (chr6 26M~34M) region was removed for this trait	-0.0659	0.0342	-1.9269	0.054	0.138	0.0094	0.9409	0.0241	-8.2648e-05	0.0085
	PBC	Medication for pain relief constipation heartburn: Ibuprofen (e.g. Nurofen)	0	ukbb	European	SNPs from the MHC (chr6 26M~34M) region was removed for this trait	-0.1073	0.056	-1.9153	0.0555	0.0211	0.002	1.0011	0.0099	0.0095	0.0071
	PBC	Diagnoses - main ICD10: R04 Haemorrhage from respiratory passages	0	ukbb	European	SNPs from the MHC (chr6 26M~34M) region was removed for this trait	0.2845	0.1487	1.9133	0.0557	0.0033	0.0017	0.9981	0.0092	-0.008	0.0068
	PBC	Seen a psychiatrist for nerves anxiety tension or depression	0	ukbb	European	SNPs from the MHC (chr6 26M~34M) region was removed for this trait	0.0994	0.0523	1.9016	0.0572	0.0305	0.0025	0.9987	0.0122	0.0037	0.0072
	PBC	Childhood obesity	22484627	anthropometric	European	SNPs from the MHC (chr6 26M~34M) region was removed for this trait	0.1004	0.053	1.8966	0.0579	0.4665	0.048	0.9078	0.0096	-0.0047	0.0066
	PBC	Nervous feelings	0	ukbb	European	SNPs from the MHC (chr6 26M~34M) region was removed for this trait	0.0765	0.0404	1.895	0.0581	0.07	0.0048	0.977	0.0165	-0.0044	0.0082
	PBC	HOMA-B	20081858	glycemic	European	SNPs from the MHC (chr6 26M~34M) region was removed for this trait	0.1484	0.0787	1.8859	0.0593	0.0902	0.0188	0.9908	0.0097	-0.0138	0.0062
	PBC	Past tobacco smoking	0	ukbb	European	SNPs from the MHC (chr6 26M~34M) region was removed for this trait	-0.0706	0.0375	-1.8848	0.0595	0.091	0.0043	1.001	0.0136	-0.0017	0.0082
	PBC	Body fat	26833246	anthropometric	Mixed	SNPs from the MHC (chr6 26M~34M) region was removed for this trait	0.0888	0.0474	1.8733	0.061	0.1098	0.0106	0.8948	0.0092	0.0006	0.0064
	PBC	Obesity class 3	23563607	anthropometric	European	SNPs from the MHC (chr6 26M~34M) region was removed for this trait	0.1659	0.0887	1.871	0.0613	0.1035	0.0181	0.9967	0.0128	-0.0162	0.0094
	PBC	Started insulin within one year diagnosis of diabetes	0	ukbb	European	SNPs from the MHC (chr6 26M~34M) region was removed for this trait	0.1644	0.0882	1.8626	0.0625	0.2006	0.0498	1.0008	0.0119	-0.0057	0.0079
	PBC	Heel bone mineral density (BMD) T-score automated (left)	0	ukbb	European	SNPs from the MHC (chr6 26M~34M) region was removed for this trait	-0.0788	0.0425	-1.8562	0.0634	0.3026	0.0351	1.0145	0.0275	0.0128	0.0093
	PBC	Heel bone mineral density (BMD) T-score automated (right)	0	ukbb	European	SNPs from the MHC (chr6 26M~34M) region was removed for this trait	-0.0768	0.0416	-1.8468	0.0648	0.3086	0.0358	1.0118	0.0288	0.0139	0.009
	PBC	Age at Menarche	25231870	reproductive	European	SNPs from the MHC (chr6 26M~34M) region was removed for this trait	-0.0658	0.0356	-1.846	0.0649	0.2063	0.0122	0.9299	0.0167	-0.0021	0.0075
	PBC	Cigarettes smoked per day	20418890	smoking_behaviour	European	SNPs from the MHC (chr6 26M~34M) region was removed for this trait	0.1703	0.0923	1.845	0.065	0.049	0.0192	1.0107	0.0099	-0.0081	0.0064
	PBC	Ever depressed for a whole week	0	ukbb	European	SNPs from the MHC (chr6 26M~34M) region was removed for this trait	0.1319	0.0717	1.8405	0.0657	0.0646	0.0061	0.9888	0.0097	-0.0033	0.0081
	PBC	Ever had prostate specific antigen (PSA) test	0	ukbb	European	SNPs from the MHC (chr6 26M~34M) region was removed for this trait	-0.1214	0.0664	-1.8282	0.0675	0.037	0.0044	0.9899	0.0102	0.0165	0.0071
	PBC	Lung adenocarcinoma	27488534	cancer	European	SNPs from the MHC (chr6 26M~34M) region was removed for this trait	-0.2149	0.1177	-1.8256	0.0679	0.0331	0.0145	1.0144	0.0093	0.0426	0.0068
	PBC	Types of physical activity in last 4 weeks: Heavy DIY (eg: weeding lawn mowing carpentry digging)	0	ukbb	European	SNPs from the MHC (chr6 26M~34M) region was removed for this trait	-0.0856	0.0472	-1.8137	0.0697	0.0339	0.0024	0.9984	0.0106	0.0017	0.0074
	PBC	Non-cancer illness code self-reported: vaginal prolapse/uterine prolapse	0	ukbb	European	SNPs from the MHC (chr6 26M~34M) region was removed for this trait	-0.1886	0.1044	-1.8055	0.071	0.0051	0.0017	1.0021	0.0093	0.0042	0.0067
	PBC	Non-cancer illness code self-reported: back problem	0	ukbb	European	SNPs from the MHC (chr6 26M~34M) region was removed for this trait	-0.1796	0.1	-1.795	0.0726	0.0058	0.0017	0.9967	0.009	0.0128	0.0066
	PBC	Townsend deprivation index at recruitment	0	ukbb	European	SNPs from the MHC (chr6 26M~34M) region was removed for this trait	0.0892	0.05	1.7846	0.0743	0.0331	0.0022	1.0263	0.0101	0.0087	0.0075
	PBC	HOMA-IR	20081858	glycemic	European	SNPs from the MHC (chr6 26M~34M) region was removed for this trait	0.1407	0.0789	1.7828	0.0746	0.0805	0.0157	0.9968	0.0091	-0.0036	0.006
	PBC	Ever vs never smoked	20418890	smoking_behaviour	European	SNPs from the MHC (chr6 26M~34M) region was removed for this trait	0.1075	0.0604	1.7799	0.0751	0.0732	0.0078	0.9917	0.0084	0.008	0.0068
	PBC	Frequency of tenseness / restlessness in last 2 weeks	0	ukbb	European	SNPs from the MHC (chr6 26M~34M) region was removed for this trait	0.0877	0.0493	1.7801	0.0751	0.0442	0.0031	1.0016	0.0127	-0.0041	0.0076
	PBC	Diagnoses - main ICD10: K51 Ulcerative colitis	0	ukbb	European	SNPs from the MHC (chr6 26M~34M) region was removed for this trait	0.2053	0.1155	1.7769	0.0756	0.0049	0.0019	1.0127	0.0095	0.0033	0.0068
	PBC	Sleep duration	27494321	sleeping	European	SNPs from the MHC (chr6 26M~34M) region was removed for this trait	0.0947	0.0536	1.7688	0.0769	0.0548	0.006	1.0198	0.0101	-0.0114	0.0062
	PBC	Why stopped smoking: Doctors advice	0	ukbb	European	SNPs from the MHC (chr6 26M~34M) region was removed for this trait	0.2164	0.1224	1.7677	0.0771	0.0166	0.0065	1.0014	0.0087	-0.0072	0.007
	PBC	Non-cancer illness code self-reported: retinal detachment	0	ukbb	European	SNPs from the MHC (chr6 26M~34M) region was removed for this trait	0.2705	0.1536	1.7605	0.0783	0.0032	0.0016	1.0031	0.0093	-0.0022	0.007
	PBC	Illnesses of mother: Breast cancer	0	ukbb	European	SNPs from the MHC (chr6 26M~34M) region was removed for this trait	-0.165	0.0937	-1.7609	0.0783	0.0103	0.0024	0.9958	0.0109	0.0089	0.0074
	PBC	Transport type for commuting to job workplace: Public transport	0	ukbb	European	SNPs from the MHC (chr6 26M~34M) region was removed for this trait	0.1076	0.0612	1.7579	0.0788	0.0313	0.0038	1.0238	0.01	-0.0097	0.0071
	PBC	Parents age at death	27015805	aging	European	SNPs from the MHC (chr6 26M~34M) region was removed for this trait	-0.1718	0.0981	-1.7518	0.0798	0.0289	0.009	1.0123	0.0098	-0.0031	0.0068
	PBC	Qualifications: Other professional qualifications eg: nursing teaching	0	ukbb	European	SNPs from the MHC (chr6 26M~34M) region was removed for this trait	-0.0764	0.044	-1.7365	0.0825	0.0449	0.0027	1.0222	0.0112	0.0025	0.0075
	PBC	Diagnoses - main ICD10: I80 Phlebitis and thrombophlebitis	0	ukbb	European	SNPs from the MHC (chr6 26M~34M) region was removed for this trait	0.1593	0.0918	1.7359	0.0826	0.0077	0.002	0.9942	0.0105	-0.0044	0.0064
	PBC	Free cholesterol in large VLDL	27005778	metabolites	European	SNPs from the MHC (chr6 26M~34M) region was removed for this trait	0.1278	0.0738	1.731	0.0835	0.1536	0.0395	0.9797	0.0097	-0.0087	0.0065
	PBC	Ever unenthusiastic/disinterested for a whole week	0	ukbb	European	SNPs from the MHC (chr6 26M~34M) region was removed for this trait	0.1103	0.0638	1.7287	0.0839	0.0637	0.0073	0.9904	0.0107	-0.0039	0.0074
	PBC	Peak expiratory flow	0	lung_function	European	SNPs from the MHC (chr6 26M~34M) region was removed for this trait	-0.0584	0.0339	-1.7267	0.0842	0.1439	0.0098	0.9375	0.0238	-0.0023	0.0084
	PBC	Eczema	26482879	autoimmune	Mixed	SNPs from the MHC (chr6 26M~34M) region was removed for this trait	-0.1792	0.1038	-1.7262	0.0843	0.0609	0.0192	1.0351	0.0105	0.0223	0.0077
	PBC	Phospholipids in very large VLDL	27005778	metabolites	European	SNPs from the MHC (chr6 26M~34M) region was removed for this trait	0.1375	0.0803	1.7111	0.0871	0.1336	0.0362	0.9766	0.0093	-0.007	0.0066
	PBC	Suffer from nerves	0	ukbb	European	SNPs from the MHC (chr6 26M~34M) region was removed for this trait	0.0761	0.0445	1.7111	0.0871	0.0473	0.0036	0.9824	0.0133	-0.0042	0.0075
	PBC	Falls in the last year	0	ukbb	European	SNPs from the MHC (chr6 26M~34M) region was removed for this trait	0.077	0.0451	1.7083	0.0876	0.0323	0.0024	0.9964	0.0098	-0.001	0.0068
	PBC	Urinary albumin-to-creatinine ratio	26631737	kidney	European	SNPs from the MHC (chr6 26M~34M) region was removed for this trait	-0.1791	0.1059	-1.6921	0.0906	0.0375	0.0104	1.003	0.0093	0.0155	0.0075
	PBC	Eye problems/disorders: Diabetes related eye disease	0	ukbb	European	SNPs from the MHC (chr6 26M~34M) region was removed for this trait	0.1575	0.0931	1.6917	0.0907	0.0221	0.0054	0.9972	0.0098	-0.0064	0.0071
	PBC	Obesity class 2	23563607	anthropometric	European	SNPs from the MHC (chr6 26M~34M) region was removed for this trait	0.1001	0.0594	1.6849	0.092	0.1803	0.0158	1.0132	0.0156	-0.0041	0.0095
	PBC	Illnesses of siblings: High blood pressure	0	ukbb	European	SNPs from the MHC (chr6 26M~34M) region was removed for this trait	0.0976	0.0582	1.6774	0.0935	0.0367	0.0032	1.0047	0.0108	-0.0008	0.0082
	PBC	Time spent driving	0	ukbb	European	SNPs from the MHC (chr6 26M~34M) region was removed for this trait	-0.0723	0.0432	-1.674	0.0941	0.0446	0.0033	0.985	0.0098	-0.0072	0.0067
	PBC	Coronary artery disease	26343387	cardiometabolic	Mixed	SNPs from the MHC (chr6 26M~34M) region was removed for this trait	0.0861	0.0515	1.6717	0.0946	0.0808	0.007	1.0397	0.0144	0.0379	0.0086
	PBC	LDL cholesterol	20686565	lipids	European	SNPs from the MHC (chr6 26M~34M) region was removed for this trait	-0.1031	0.0623	-1.6539	0.0982	0.101	0.0378	1.0797	0.0658	0.0193	0.0085
	PBC	Ever had bowel cancer screening	0	ukbb	European	SNPs from the MHC (chr6 26M~34M) region was removed for this trait	0.1108	0.0673	1.6452	0.0999	0.0133	0.002	1.0127	0.0099	0.0026	0.0076
	PBC	College completion	23722424	education	European	SNPs from the MHC (chr6 26M~34M) region was removed for this trait	-0.1082	0.066	-1.6397	0.1011	0.0783	0.0064	1.0089	0.0105	0.0108	0.0087
	PBC	Drive faster than motorway speed limit	0	ukbb	European	SNPs from the MHC (chr6 26M~34M) region was removed for this trait	-0.0737	0.045	-1.6386	0.1013	0.0555	0.0032	1.0252	0.0123	-0.003	0.0079
	PBC	Peak expiratory flow (PEF)	0	ukbb	European	SNPs from the MHC (chr6 26M~34M) region was removed for this trait	-0.0562	0.0344	-1.6354	0.102	0.0919	0.0059	1.027	0.0175	-0.0085	0.008
	PBC	Medication for pain relief constipation heartburn: Laxatives (e.g. Dulcolax Senokot)	0	ukbb	European	SNPs from the MHC (chr6 26M~34M) region was removed for this trait	0.1258	0.077	1.6334	0.1024	0.011	0.002	1.0078	0.0095	0.0002	0.0074
	PBC	Glucose	27005778	metabolites	European	SNPs from the MHC (chr6 26M~34M) region was removed for this trait	-0.1579	0.0967	-1.6325	0.1026	0.0952	0.0282	0.9966	0.0092	0.0063	0.0067
	PBC	Pain type(s) experienced in last month: None of the above	0	ukbb	European	SNPs from the MHC (chr6 26M~34M) region was removed for this trait	-0.0696	0.0427	-1.6298	0.1032	0.0533	0.003	1.0327	0.0122	0.0031	0.0079
	PBC	Total cholesterol in large VLDL	27005778	metabolites	European	SNPs from the MHC (chr6 26M~34M) region was removed for this trait	0.1214	0.0752	1.615	0.1063	0.1504	0.0385	0.9835	0.0099	-0.0097	0.0066
	PBC	Illnesses of father: None of the above (group 1)	0	ukbb	European	SNPs from the MHC (chr6 26M~34M) region was removed for this trait	-0.1425	0.0883	-1.6147	0.1064	0.014	0.0023	1.0257	0.01	0.0017	0.0083
	PBC	Number of children ever born	27798627	reproductive	European	SNPs from the MHC (chr6 26M~34M) region was removed for this trait	-0.0994	0.0616	-1.6135	0.1066	0.0254	0.0021	0.9649	0.0087	0.0092	0.0078
	PBC	Years of schooling 2013	23722424	education	European	SNPs from the MHC (chr6 26M~34M) region was removed for this trait	-0.1017	0.063	-1.6138	0.1066	0.084	0.0071	1.0014	0.0123	0.0084	0.0083
	PBC	Diagnoses - main ICD10: S52 Fracture of forearm	0	ukbb	European	SNPs from the MHC (chr6 26M~34M) region was removed for this trait	-0.1364	0.0851	-1.6034	0.1089	0.0076	0.0021	0.9911	0.0097	0.0064	0.0069
	PBC	Average number of double bonds in a fatty acid chain	27005778	metabolites	European	SNPs from the MHC (chr6 26M~34M) region was removed for this trait	-0.1243	0.0785	-1.5836	0.1133	0.203	0.0662	0.9952	0.0097	0.0039	0.0067
	PBC	Frequency of depressed mood in last 2 weeks	0	ukbb	European	SNPs from the MHC (chr6 26M~34M) region was removed for this trait	0.0718	0.0454	1.5825	0.1135	0.0431	0.0028	0.9971	0.0109	-0.0022	0.0071
	PBC	Types of physical activity in last 4 weeks: Walking for pleasure (not as a means of transport)	0	ukbb	European	SNPs from the MHC (chr6 26M~34M) region was removed for this trait	-0.0668	0.0425	-1.5711	0.1161	0.0367	0.0025	1.036	0.0112	-0.007	0.007
	PBC	Years of schooling (proxy cognitive performance)	25201988	education	European	SNPs from the MHC (chr6 26M~34M) region was removed for this trait	-0.103	0.0656	-1.5704	0.1163	0.1045	0.0083	1.0135	0.0121	0.0077	0.0089
	PBC	Illnesses of father: Heart disease	0	ukbb	European	SNPs from the MHC (chr6 26M~34M) region was removed for this trait	0.0944	0.0602	1.5688	0.1167	0.029	0.0033	1.0088	0.0122	-0.0009	0.0078
	PBC	Age of first birth	27798627	reproductive	European	SNPs from the MHC (chr6 26M~34M) region was removed for this trait	-0.0681	0.0434	-1.567	0.1171	0.0619	0.0045	0.9457	0.0121	-0.0082	0.0073
	PBC	Frequency of travelling from home to job workplace	0	ukbb	European	SNPs from the MHC (chr6 26M~34M) region was removed for this trait	-0.1135	0.0725	-1.5645	0.1177	0.021	0.0032	1.0181	0.0094	0.0189	0.0066
	PBC	Wheeze or whistling in the chest in last year	0	ukbb	European	SNPs from the MHC (chr6 26M~34M) region was removed for this trait	0.0767	0.0492	1.5583	0.1192	0.062	0.0042	1.0128	0.0152	0.006	0.0091
	PBC	Diagnoses - main ICD10: R10 Abdominal and pelvic pain	0	ukbb	European	SNPs from the MHC (chr6 26M~34M) region was removed for this trait	0.1204	0.0775	1.5532	0.1204	0.0126	0.002	0.9947	0.0104	0.001	0.0067
	PBC	Smoking status: Previous	0	ukbb	European	SNPs from the MHC (chr6 26M~34M) region was removed for this trait	0.0694	0.0448	1.5489	0.1214	0.0536	0.0031	0.9953	0.012	0.0049	0.0079
	PBC	Diagnoses - main ICD10: I48 Atrial fibrillation and flutter	0	ukbb	European	SNPs from the MHC (chr6 26M~34M) region was removed for this trait	0.0992	0.0642	1.5448	0.1224	0.0169	0.0026	0.999	0.0126	-0.0052	0.0077
	PBC	Number of incorrect matches in round	0	ukbb	European	SNPs from the MHC (chr6 26M~34M) region was removed for this trait	0.0601	0.0389	1.5431	0.1228	0.0568	0.0032	0.9814	0.0122	0.002	0.0071
	PBC	Duration of heavy DIY	0	ukbb	European	SNPs from the MHC (chr6 26M~34M) region was removed for this trait	0.0961	0.0628	1.5303	0.1259	0.0403	0.0047	0.9848	0.0091	0.0015	0.0071
	PBC	Non-cancer illness code self-reported: ulcerative colitis	0	ukbb	European	SNPs from the MHC (chr6 26M~34M) region was removed for this trait	0.1532	0.1002	1.5284	0.1264	0.0071	0.002	1.0029	0.0099	0.0034	0.0072
	PBC	Loud music exposure frequency	0	ukbb	European	SNPs from the MHC (chr6 26M~34M) region was removed for this trait	0.1282	0.0839	1.5271	0.1267	0.0241	0.005	1.0195	0.0087	0.0037	0.0066
	PBC	Illnesses of siblings: None of the above (group 1)	0	ukbb	European	SNPs from the MHC (chr6 26M~34M) region was removed for this trait	-0.0879	0.0577	-1.524	0.1275	0.0383	0.003	1.0066	0.0106	-0.0064	0.0082
	PBC	Frequency of unenthusiasm / disinterest in last 2 weeks	0	ukbb	European	SNPs from the MHC (chr6 26M~34M) region was removed for this trait	0.069	0.0454	1.5177	0.1291	0.0418	0.0029	0.9964	0.0117	-0.0017	0.0073
	PBC	Non-cancer illness code self-reported: pulmonary embolism +/- dvt	0	ukbb	European	SNPs from the MHC (chr6 26M~34M) region was removed for this trait	0.1861	0.1227	1.5163	0.1294	0.0057	0.0017	1.0091	0.0102	-0.0105	0.0076
	PBC	Number of operations self-reported	0	ukbb	European	SNPs from the MHC (chr6 26M~34M) region was removed for this trait	0.0713	0.047	1.5159	0.1295	0.0394	0.0023	1.0266	0.009	0.0077	0.0075
	PBC	Total lipids in chylomicrons and largest VLDL particles	27005778	metabolites	European	SNPs from the MHC (chr6 26M~34M) region was removed for this trait	0.1201	0.0793	1.5152	0.1297	0.1545	0.0342	0.978	0.0091	-0.0079	0.0064
	PBC	Cigarettes Per Day	30617275	smoking_behaviour	European	SNPs from the MHC (chr6 26M~34M) region was removed for this trait	0.0855	0.0565	1.5148	0.1298	0.0301	0.0169	0.9735	0.0278	-0.0119	0.0084
	PBC	Relative age of first facial hair	0	ukbb	European	SNPs from the MHC (chr6 26M~34M) region was removed for this trait	-0.0706	0.0469	-1.5063	0.132	0.1192	0.0084	1.036	0.0156	0.0047	0.0082
	PBC	Triglycerides in large VLDL	27005778	metabolites	European	SNPs from the MHC (chr6 26M~34M) region was removed for this trait	0.1137	0.0756	1.5042	0.1325	0.1381	0.0393	0.9818	0.0101	-0.0067	0.0065
	PBC	Non-cancer illness code self-reported: gastro-oesophageal reflux (gord) / gastric reflux	0	ukbb	European	SNPs from the MHC (chr6 26M~34M) region was removed for this trait	0.11	0.0734	1.4999	0.1336	0.0115	0.0021	1.0116	0.0103	-0.0011	0.0069
	PBC	Reason for glasses/contact lenses: For astigmatism	0	ukbb	European	SNPs from the MHC (chr6 26M~34M) region was removed for this trait	-0.1161	0.0776	-1.4962	0.1346	0.0091	0.0018	1.0293	0.0096	0.0033	0.007
	PBC	Diagnoses - main ICD10: K20 Oesophagitis	0	ukbb	European	SNPs from the MHC (chr6 26M~34M) region was removed for this trait	0.3134	0.2096	1.4953	0.1348	0.0016	0.0014	1.0048	0.0089	-0.0054	0.0068
	PBC	Pain type(s) experienced in last month: Headache	0	ukbb	European	SNPs from the MHC (chr6 26M~34M) region was removed for this trait	0.0728	0.0487	1.4937	0.1352	0.0461	0.0033	0.9948	0.0129	-0.0018	0.0075
	PBC	Qualifications: CSEs or equivalent	0	ukbb	European	SNPs from the MHC (chr6 26M~34M) region was removed for this trait	0.0812	0.0544	1.4917	0.1358	0.0229	0.0023	1.0404	0.0107	-0.0002	0.0071
	PBC	Average number of methylene groups per a double bond	27005778	metabolites	European	SNPs from the MHC (chr6 26M~34M) region was removed for this trait	0.116	0.0779	1.4891	0.1365	0.2337	0.0944	0.9895	0.0103	-0.0041	0.0067
	PBC	Time spent using computer	0	ukbb	European	SNPs from the MHC (chr6 26M~34M) region was removed for this trait	-0.0574	0.0386	-1.4879	0.1368	0.0966	0.0048	1.031	0.0133	0.0029	0.0085
	PBC	Leg pain on walking	0	ukbb	European	SNPs from the MHC (chr6 26M~34M) region was removed for this trait	0.0796	0.0536	1.4851	0.1375	0.0615	0.0061	0.994	0.0107	-0.0032	0.0062
	PBC	Impedance of leg (right)	0	ukbb	European	SNPs from the MHC (chr6 26M~34M) region was removed for this trait	-0.041	0.0276	-1.4832	0.138	0.2412	0.0112	1.0495	0.0272	0.0193	0.0103
	PBC	Impedance of leg (left)	0	ukbb	European	SNPs from the MHC (chr6 26M~34M) region was removed for this trait	-0.0408	0.0275	-1.4826	0.1382	0.2411	0.0113	1.0468	0.0273	0.0215	0.0104
	PBC	Phospholipids in large VLDL	27005778	metabolites	European	SNPs from the MHC (chr6 26M~34M) region was removed for this trait	0.1121	0.0758	1.4787	0.1392	0.1436	0.0418	0.9815	0.0103	-0.0061	0.0065
	PBC	Illnesses of father: Prostate cancer	0	ukbb	European	SNPs from the MHC (chr6 26M~34M) region was removed for this trait	-0.1135	0.0768	-1.4777	0.1395	0.0117	0.0022	0.9927	0.0103	0.0054	0.0068
	PBC	Non-cancer illness code self-reported: hayfever/allergic rhinitis	0	ukbb	European	SNPs from the MHC (chr6 26M~34M) region was removed for this trait	-0.0857	0.0581	-1.4757	0.14	0.0235	0.0032	1.0102	0.0128	0.0148	0.0076
	PBC	Parkinsons disease	19915575	neurological	European	SNPs from the MHC (chr6 26M~34M) region was removed for this trait	0.1414	0.0962	1.4699	0.1416	0.3118	0.1434	1.1299	0.0127	-0.0105	0.0071
	PBC	Blood clot DVT bronchitis emphysema asthma rhinitis eczema allergy diagnosed by doctor: Blood clot in the lung	0	ukbb	European	SNPs from the MHC (chr6 26M~34M) region was removed for this trait	0.168	0.1143	1.4692	0.1418	0.0064	0.0017	1.0085	0.0101	-0.0099	0.0075
	PBC	Diagnoses - main ICD10: N81 Female genital prolapse	0	ukbb	European	SNPs from the MHC (chr6 26M~34M) region was removed for this trait	0.1511	0.1033	1.4634	0.1434	0.0047	0.0019	1.0418	0.0095	-0.0047	0.0063
	PBC	Fluid intelligence score	0	ukbb	European	SNPs from the MHC (chr6 26M~34M) region was removed for this trait	-0.0596	0.0408	-1.4602	0.1442	0.2392	0.0116	1.0087	0.0135	-0.0106	0.0085
	PBC	Diagnoses - main ICD10: R35 Polyuria	0	ukbb	European	SNPs from the MHC (chr6 26M~34M) region was removed for this trait	0.2528	0.1732	1.4594	0.1445	0.0034	0.0018	0.9964	0.0092	-0.0117	0.007
	PBC	Pain type(s) experienced in last month: Knee pain	0	ukbb	European	SNPs from the MHC (chr6 26M~34M) region was removed for this trait	0.0686	0.0472	1.4539	0.146	0.0409	0.0029	1.004	0.013	-0.002	0.0075
	PBC	Cancer code self-reported: lung cancer	0	ukbb	European	SNPs from the MHC (chr6 26M~34M) region was removed for this trait	-0.2481	0.1711	-1.4501	0.147	0.0021	0.0016	0.9829	0.0093	0.0143	0.0068
	PBC	FEV1/FVC	0	lung_function	European	SNPs from the MHC (chr6 26M~34M) region was removed for this trait	-0.0841	0.058	-1.4496	0.1472	0.0929	0.0106	0.9918	0.0104	0.0157	0.0073
	PBC	Cough on most days	0	ukbb	European	SNPs from the MHC (chr6 26M~34M) region was removed for this trait	0.1027	0.0709	1.4481	0.1476	0.0452	0.0074	1.0004	0.01	-0.0095	0.0068
	PBC	Pulse rate automated reading	0	ukbb	European	SNPs from the MHC (chr6 26M~34M) region was removed for this trait	0.0414	0.0286	1.4478	0.1477	0.1594	0.0166	1.0053	0.0401	0.0021	0.0091
	PBC	Total lipids in large VLDL	27005778	metabolites	European	SNPs from the MHC (chr6 26M~34M) region was removed for this trait	0.1125	0.0783	1.4372	0.1507	0.1621	0.0406	0.9801	0.01	-0.006	0.0066
	PBC	Concentration of chylomicrons and largest VLDL particles	27005778	metabolites	European	SNPs from the MHC (chr6 26M~34M) region was removed for this trait	0.13	0.0911	1.4275	0.1534	0.1342	0.0368	0.9816	0.0101	-0.0044	0.0068
	PBC	Difference in height between adolescence and adulthood; age 14	23449627	anthropometric	European	SNPs from the MHC (chr6 26M~34M) region was removed for this trait	-0.1186	0.0836	-1.419	0.1559	0.499	0.1417	0.9772	0.0097	-3.0938e-05	0.0064
	PBC	Waist-to-hip ratio	25673412	anthropometric	European	SNPs from the MHC (chr6 26M~34M) region was removed for this trait	0.0499	0.0352	1.4162	0.1567	0.1193	0.0092	0.9076	0.0133	0.0053	0.0072
	PBC	Doctor diagnosed hayfever or allergic rhinitis	0	ukbb	European	SNPs from the MHC (chr6 26M~34M) region was removed for this trait	-0.0972	0.0688	-1.4134	0.1575	0.0896	0.0125	0.9841	0.0119	0.0148	0.0079
	PBC	Medication for cholesterol blood pressure or diabetes: Cholesterol lowering medication	0	ukbb	European	SNPs from the MHC (chr6 26M~34M) region was removed for this trait	0.077	0.055	1.3984	0.162	0.0647	0.0091	1.0487	0.023	0.0034	0.0077
	PBC	Diagnoses - main ICD10: Z47 Other orthopaedic follow-up care	0	ukbb	European	SNPs from the MHC (chr6 26M~34M) region was removed for this trait	0.2973	0.2129	1.3961	0.1627	0.002	0.0016	1.0056	0.0091	-0.013	0.0062
	PBC	Worrier / anxious feelings	0	ukbb	European	SNPs from the MHC (chr6 26M~34M) region was removed for this trait	0.0525	0.0379	1.3847	0.1661	0.0793	0.0054	0.985	0.0164	-0.0072	0.0077
	PBC	Offspring birth weight	31043758	anthropometric	European	SNPs from the MHC (chr6 26M~34M) region was removed for this trait	-0.0886	0.0641	-1.382	0.167	0.0299	0.0032	1.0205	0.0119	0.0051	0.008
	PBC	Fasting proinsulin	20081858	glycemic	European	SNPs from the MHC (chr6 26M~34M) region was removed for this trait	0.1191	0.0864	1.3788	0.1679	0.2556	0.1291	0.9647	0.0169	0.0006	0.0076
	PBC	Ever smoked	0	ukbb	European	SNPs from the MHC (chr6 26M~34M) region was removed for this trait	0.0555	0.0403	1.3785	0.1681	0.0745	0.0037	1.009	0.0134	-9.5435e-05	0.0087
	PBC	Daytime dozing / sleeping (narcolepsy)	0	ukbb	European	SNPs from the MHC (chr6 26M~34M) region was removed for this trait	0.0667	0.0485	1.3771	0.1685	0.0467	0.0031	1.0112	0.0124	6.856e-05	0.0085
	PBC	Bring up phlegm/sputum/mucus on most days	0	ukbb	European	SNPs from the MHC (chr6 26M~34M) region was removed for this trait	0.1206	0.0876	1.376	0.1688	0.0241	0.0079	1.0075	0.0107	-0.0071	0.0069
	PBC	Leg fat-free mass (left)	0	ukbb	European	SNPs from the MHC (chr6 26M~34M) region was removed for this trait	0.0411	0.0299	1.375	0.1691	0.2694	0.0134	1.0503	0.033	-0.0174	0.0101
	PBC	Alcohol drinker status: Previous	0	ukbb	European	SNPs from the MHC (chr6 26M~34M) region was removed for this trait	0.0955	0.0698	1.3695	0.1708	0.0124	0.0018	1.0084	0.0091	0.0008	0.0069
	PBC	Age when periods started (menarche)	0	ukbb	European	SNPs from the MHC (chr6 26M~34M) region was removed for this trait	-0.04	0.0293	-1.3684	0.1712	0.2109	0.0123	0.9929	0.0173	-0.0074	0.008
	PBC	Peak expiratory flow	0	lung_function	European	SNPs from the MHC (chr6 26M~34M) region was removed for this trait	-0.1146	0.0838	-1.3675	0.1715	0.1156	0.0239	0.9616	0.0085	0.0053	0.0067
	PBC	Leg predicted mass (left)	0	ukbb	European	SNPs from the MHC (chr6 26M~34M) region was removed for this trait	0.0408	0.0299	1.3654	0.1721	0.2692	0.0133	1.0495	0.0327	-0.0169	0.01
	PBC	Vascular/heart problems diagnosed by doctor: Heart attack	0	ukbb	European	SNPs from the MHC (chr6 26M~34M) region was removed for this trait	0.0846	0.062	1.3634	0.1727	0.0198	0.0024	1.0047	0.0112	0.0026	0.007
	PBC	Primary sclerosing cholangitis	27992413	autoimmune	Mixed	SNPs from the MHC (chr6 26M~34M) region was removed for this trait	0.1662	0.1219	1.3629	0.1729	0.5468	0.2593	0.9701	0.0266	-0.0093	0.0085
	PBC	Phospholipids in chylomicrons and largest VLDL particles	27005778	metabolites	European	SNPs from the MHC (chr6 26M~34M) region was removed for this trait	0.1039	0.0762	1.3628	0.1729	0.1357	0.0349	0.9705	0.0093	-0.0086	0.0065
	PBC	Diagnoses - main ICD10: R31 Unspecified haematuria	0	ukbb	European	SNPs from the MHC (chr6 26M~34M) region was removed for this trait	0.1428	0.1054	1.3544	0.1756	0.0056	0.0018	0.9985	0.0095	-0.0082	0.0069
	PBC	Forced expiratory volume in 1 second	0	lung_function	European	SNPs from the MHC (chr6 26M~34M) region was removed for this trait	-0.074	0.0546	-1.3539	0.1758	0.1379	0.0114	0.9736	0.0109	-0.0001	0.0075
	PBC	Forced expiratory volume in 1 second (FEV1)	26635082	lung_function	European	SNPs from the MHC (chr6 26M~34M) region was removed for this trait	-0.0884	0.0653	-1.3528	0.1761	0.1407	0.0188	0.9843	0.0105	-0.0016	0.0067
	PBC	Diagnoses - main ICD10: J22 Unspecified acute lower respiratory infection	0	ukbb	European	SNPs from the MHC (chr6 26M~34M) region was removed for this trait	0.3848	0.2851	1.3498	0.1771	0.0016	0.0016	1.0015	0.0094	-0.0036	0.0075
	PBC	Triglycerides in very large VLDL	27005778	metabolites	European	SNPs from the MHC (chr6 26M~34M) region was removed for this trait	0.1008	0.0749	1.3462	0.1782	0.1563	0.0385	0.9707	0.0093	-0.0069	0.0067
	PBC	Average weekly spirits intake	0	ukbb	European	SNPs from the MHC (chr6 26M~34M) region was removed for this trait	0.0663	0.0494	1.3433	0.1792	0.033	0.0034	1.0052	0.0109	-0.004	0.0068
	PBC	Concentration of very large VLDL particles	27005778	metabolites	European	SNPs from the MHC (chr6 26M~34M) region was removed for this trait	0.1176	0.0879	1.3381	0.1809	0.1537	0.0395	0.9782	0.0104	-0.0035	0.0071
	PBC	Current employment status: In paid employment or self-employed	0	ukbb	European	SNPs from the MHC (chr6 26M~34M) region was removed for this trait	-0.1129	0.0846	-1.3342	0.1821	0.0074	0.0016	1.0188	0.0085	-0.0087	0.0066
	PBC	Medication for cholesterol blood pressure or diabetes: None of the above	0	ukbb	European	SNPs from the MHC (chr6 26M~34M) region was removed for this trait	-0.0643	0.0483	-1.3325	0.1827	0.0869	0.0065	1.0345	0.0153	-0.0108	0.0078
	PBC	Diagnoses - main ICD10: M17 Gonarthrosis [arthrosis of knee]	0	ukbb	European	SNPs from the MHC (chr6 26M~34M) region was removed for this trait	0.0892	0.067	1.3319	0.1829	0.0131	0.0022	1.0133	0.0111	0.003	0.0065
	PBC	Anorexia Nervosa	24514567	psychiatric	European	SNPs from the MHC (chr6 26M~34M) region was removed for this trait	-0.0733	0.0558	-1.3149	0.1885	0.3865	0.0369	0.9609	0.0103	0.0278	0.0074
	PBC	Diagnoses - main ICD10: M24 Other specific joint derangements	0	ukbb	European	SNPs from the MHC (chr6 26M~34M) region was removed for this trait	-0.1997	0.1528	-1.3068	0.1913	0.0027	0.0016	0.9939	0.0087	0.008	0.0066
	PBC	Types of transport used (excluding work): Public transport	0	ukbb	European	SNPs from the MHC (chr6 26M~34M) region was removed for this trait	-0.0715	0.0547	-1.3064	0.1914	0.0229	0.002	1.0121	0.0094	0.0082	0.0074
	PBC	Non-cancer illness code self-reported: mania/bipolar disorder/manic depression	0	ukbb	European	SNPs from the MHC (chr6 26M~34M) region was removed for this trait	0.1376	0.1055	1.3046	0.192	0.0047	0.0016	1.0023	0.0082	-0.0068	0.007
	PBC	Diagnoses - main ICD10: K22 Other diseases of oesophagus	0	ukbb	European	SNPs from the MHC (chr6 26M~34M) region was removed for this trait	0.2004	0.1541	1.3	0.1936	0.0028	0.0019	1.011	0.0098	0.0039	0.0061
	PBC	Serumurate overweight	25811787	uric_acid	European	SNPs from the MHC (chr6 26M~34M) region was removed for this trait	0.0846	0.0653	1.2957	0.1951	0.7521	0.4948	0.9482	0.0519	-0.0055	0.0059
	PBC	Mouth/teeth dental problems: Painful gums	0	ukbb	European	SNPs from the MHC (chr6 26M~34M) region was removed for this trait	0.1129	0.0871	1.295	0.1953	0.0062	0.0017	1.0048	0.0087	-0.004	0.0066
	PBC	Alcohol drinker status: Never	0	ukbb	European	SNPs from the MHC (chr6 26M~34M) region was removed for this trait	0.0806	0.0626	1.2878	0.1978	0.0158	0.0021	1.0081	0.0102	-0.0022	0.007
	PBC	Birth weight of first child	0	ukbb	European	SNPs from the MHC (chr6 26M~34M) region was removed for this trait	-0.0595	0.0462	-1.2871	0.1981	0.1108	0.008	1.0136	0.0139	-0.0035	0.0082
	PBC	Had other major operations	0	ukbb	European	SNPs from the MHC (chr6 26M~34M) region was removed for this trait	0.0881	0.0686	1.2847	0.1989	0.0286	0.0038	1.0143	0.0095	-0.0014	0.0077
	PBC	Shortness of breath walking on level ground	0	ukbb	European	SNPs from the MHC (chr6 26M~34M) region was removed for this trait	0.0824	0.0642	1.282	0.1998	0.0532	0.0063	0.9999	0.0099	0.0049	0.007
	PBC	Mood swings	0	ukbb	European	SNPs from the MHC (chr6 26M~34M) region was removed for this trait	0.0558	0.0435	1.2811	0.2002	0.0707	0.0035	1.0041	0.013	0.0018	0.0083
	PBC	Concentration of very small VLDL particles	27005778	metabolites	European	SNPs from the MHC (chr6 26M~34M) region was removed for this trait	0.1183	0.0924	1.2801	0.2005	0.1137	0.0441	1.0055	0.0168	-0.0047	0.0061
	PBC	Urinary albumin-to-creatinine ratio (non-diabetes)	26631737	kidney	European	SNPs from the MHC (chr6 26M~34M) region was removed for this trait	-0.1471	0.115	-1.2791	0.2009	0.0397	0.0123	1.0062	0.0101	0.0099	0.0073
	PBC	Alzheimers disease	24162737	neurological	European	SNPs from the MHC (chr6 26M~34M) region was removed for this trait	-0.1533	0.12	-1.2773	0.2015	0.038	0.0303	1.079	0.041	0.0173	0.0074
	PBC	Non-cancer illness code self-reported: heart attack/myocardial infarction	0	ukbb	European	SNPs from the MHC (chr6 26M~34M) region was removed for this trait	0.0792	0.0622	1.2738	0.2027	0.0205	0.0023	1.0016	0.0109	0.0025	0.0072
	PBC	Mouth/teeth dental problems: Mouth ulcers	0	ukbb	European	SNPs from the MHC (chr6 26M~34M) region was removed for this trait	-0.0827	0.0652	-1.2682	0.2047	0.0272	0.0034	1.0363	0.0139	0.0085	0.0088
	PBC	Leg predicted mass (right)	0	ukbb	European	SNPs from the MHC (chr6 26M~34M) region was removed for this trait	0.0378	0.0299	1.2616	0.2071	0.2677	0.0135	1.0521	0.0336	-0.0169	0.01
	PBC	Mean Putamen	25607358	brain_volume	European	SNPs from the MHC (chr6 26M~34M) region was removed for this trait	-0.1032	0.082	-1.2591	0.208	0.2582	0.053	0.9592	0.0098	0.018	0.0068
	PBC	Leg fat-free mass (right)	0	ukbb	European	SNPs from the MHC (chr6 26M~34M) region was removed for this trait	0.0376	0.03	1.2552	0.2094	0.2679	0.0135	1.053	0.0335	-0.0166	0.01
	PBC	Triglycerides in IDL	27005778	metabolites	European	SNPs from the MHC (chr6 26M~34M) region was removed for this trait	0.1283	0.1026	1.251	0.211	0.0942	0.0443	1.0137	0.0204	-0.0044	0.0061
	PBC	Standing height	0	ukbb	European	SNPs from the MHC (chr6 26M~34M) region was removed for this trait	-0.0383	0.0307	-1.2483	0.2119	0.4528	0.0313	1.1898	0.0976	-0.0024	0.012
	PBC	Adiponectin	22479202	cardiometabolic	Mixed	SNPs from the MHC (chr6 26M~34M) region was removed for this trait	0.0864	0.0696	1.2411	0.2146	0.1391	0.0298	1.0124	0.0161	-0.0159	0.0071
	PBC	Non-cancer illness code self-reported: ankylosing spondylitis	0	ukbb	European	SNPs from the MHC (chr6 26M~34M) region was removed for this trait	0.2058	0.1665	1.2361	0.2164	0.003	0.0017	0.9982	0.0091	0.0028	0.0076
	PBC	Job involves shift work	0	ukbb	European	SNPs from the MHC (chr6 26M~34M) region was removed for this trait	0.0744	0.0609	1.2224	0.2215	0.0311	0.0033	0.9999	0.0089	-0.0039	0.0071
	PBC	Diagnoses - main ICD10: M10 Gout	0	ukbb	European	SNPs from the MHC (chr6 26M~34M) region was removed for this trait	0.2848	0.234	1.217	0.2236	0.0017	0.0018	1.004	0.0098	-0.0117	0.007
	PBC	Pulse rate	0	ukbb	European	SNPs from the MHC (chr6 26M~34M) region was removed for this trait	0.0507	0.0417	1.2152	0.2243	0.145	0.0189	1.0053	0.0198	-0.0026	0.0074
	PBC	Illnesses of mother: Chronic bronchitis/emphysema	0	ukbb	European	SNPs from the MHC (chr6 26M~34M) region was removed for this trait	0.0885	0.073	1.2119	0.2255	0.0126	0.0022	1.0025	0.0094	0.0055	0.0068
	PBC	Diagnoses - main ICD10: J44 Other chronic obstructive pulmonary disease	0	ukbb	European	SNPs from the MHC (chr6 26M~34M) region was removed for this trait	0.1482	0.1227	1.208	0.2271	0.0039	0.0017	0.9979	0.0093	0.0022	0.0072
	PBC	Non-cancer illness code self-reported: eczema/dermatitis	0	ukbb	European	SNPs from the MHC (chr6 26M~34M) region was removed for this trait	0.1033	0.0858	1.2038	0.2287	0.0091	0.0023	1.0107	0.0098	-0.0033	0.0067
	PBC	Diagnoses - main ICD10: L03 Cellulitis	0	ukbb	European	SNPs from the MHC (chr6 26M~34M) region was removed for this trait	0.1586	0.1319	1.2024	0.2292	0.0036	0.0018	1.0036	0.0097	0.0048	0.0068
	PBC	Albumin	27005778	metabolites	European	SNPs from the MHC (chr6 26M~34M) region was removed for this trait	-0.1572	0.1308	-1.2018	0.2294	0.0567	0.0293	0.9887	0.0094	0.0076	0.0065
	PBC	Exposure to tobacco smoke outside home	0	ukbb	European	SNPs from the MHC (chr6 26M~34M) region was removed for this trait	0.0711	0.0594	1.1965	0.2315	0.0342	0.0031	1.0019	0.0115	0.0028	0.0084
	PBC	Length of working week for main job	0	ukbb	European	SNPs from the MHC (chr6 26M~34M) region was removed for this trait	-0.102	0.0855	-1.1923	0.2332	0.0172	0.0032	1.0167	0.0086	0.0121	0.0072
	PBC	Hand grip strength (left)	0	ukbb	European	SNPs from the MHC (chr6 26M~34M) region was removed for this trait	-0.0434	0.0364	-1.1918	0.2333	0.1031	0.005	1.0327	0.0166	-0.0096	0.0088
	PBC	Job involves heavy manual or physical work	0	ukbb	European	SNPs from the MHC (chr6 26M~34M) region was removed for this trait	0.0529	0.0445	1.1901	0.234	0.0851	0.0057	1.0244	0.0127	-0.0019	0.0081
	PBC	Cancer diagnosed by doctor	0	ukbb	European	SNPs from the MHC (chr6 26M~34M) region was removed for this trait	-0.1028	0.0867	-1.1859	0.2357	0.0089	0.0019	1.0004	0.0091	0.0126	0.0071
	PBC	Type 2 Diabetes	22885922	glycemic	European	SNPs from the MHC (chr6 26M~34M) region was removed for this trait	0.0701	0.0591	1.1847	0.2361	0.0909	0.0112	1.0086	0.0104	0.0397	0.0069
	PBC	Forced Vital capacity(FVC)	28166213	lung_function	European	SNPs from the MHC (chr6 26M~34M) region was removed for this trait	-0.0756	0.064	-1.1798	0.2381	0.2527	0.0193	0.9703	0.012	0.0037	0.0082
	PBC	Duration of fitness test	0	ukbb	European	SNPs from the MHC (chr6 26M~34M) region was removed for this trait	-0.1439	0.1223	-1.1772	0.2391	0.0243	0.0113	1.0025	0.0089	-0.0001	0.0066
	PBC	Mouth/teeth dental problems: Bleeding gums	0	ukbb	European	SNPs from the MHC (chr6 26M~34M) region was removed for this trait	0.0671	0.0571	1.1758	0.2397	0.0233	0.0022	1.0016	0.0105	0.0007	0.0075
	PBC	Tinnitus: Yes now most or all of the time	0	ukbb	European	SNPs from the MHC (chr6 26M~34M) region was removed for this trait	-0.0842	0.0716	-1.1757	0.2397	0.0356	0.0061	0.9942	0.0101	0.0134	0.0069
	PBC	Number of days/week of moderate physical activity 10+ minutes	0	ukbb	European	SNPs from the MHC (chr6 26M~34M) region was removed for this trait	0.0544	0.0464	1.1727	0.2409	0.0411	0.0029	1.0057	0.012	-0.0118	0.0078
	PBC	Forced vital capacity (FVC) Best measure	0	ukbb	European	SNPs from the MHC (chr6 26M~34M) region was removed for this trait	-0.0453	0.0387	-1.1716	0.2414	0.1915	0.0106	1.0475	0.0234	-0.0159	0.0098
	PBC	Neuroticism score	0	ukbb	European	SNPs from the MHC (chr6 26M~34M) region was removed for this trait	0.0474	0.0405	1.1708	0.2417	0.1191	0.0069	0.9932	0.0182	0.0041	0.0088
	PBC	Serum total triglycerides	27005778	metabolites	European	SNPs from the MHC (chr6 26M~34M) region was removed for this trait	0.0834	0.0714	1.1689	0.2424	0.1616	0.0478	0.9807	0.0113	-0.0051	0.0065
	PBC	Total lipids in very large VLDL	27005778	metabolites	European	SNPs from the MHC (chr6 26M~34M) region was removed for this trait	0.0914	0.0782	1.1685	0.2426	0.1713	0.0388	0.9696	0.0097	-0.0052	0.0068
	PBC	Leptin not adjBMI	26833098	hormone	European	SNPs from the MHC (chr6 26M~34M) region was removed for this trait	0.0988	0.0846	1.1679	0.2429	0.1021	0.0201	0.9921	0.0093	0.0016	0.0065
	PBC	Length of menstrual cycle	0	ukbb	European	SNPs from the MHC (chr6 26M~34M) region was removed for this trait	0.1042	0.0898	1.1603	0.2459	0.1007	0.0213	0.9959	0.009	-0.0091	0.0072
	PBC	Snoring	0	ukbb	European	SNPs from the MHC (chr6 26M~34M) region was removed for this trait	-0.0459	0.0399	-1.1485	0.2508	0.0599	0.0031	1.0135	0.0122	0.0065	0.0077
	PBC	Chronic Kidney Disease	26831199	kidney	Mixed	SNPs from the MHC (chr6 26M~34M) region was removed for this trait	-0.1555	0.1355	-1.1475	0.2512	0.0133	0.0074	1.0342	0.0148	0.0171	0.0087
	PBC	Fractured bone site(s): Arm	0	ukbb	European	SNPs from the MHC (chr6 26M~34M) region was removed for this trait	0.1147	0.1001	1.146	0.2518	0.0053	0.0018	0.9938	0.0091	-0.0074	0.0068
	PBC	Triglycerides in very small VLDL	27005778	metabolites	European	SNPs from the MHC (chr6 26M~34M) region was removed for this trait	0.0872	0.0761	1.1452	0.2521	0.1574	0.0467	0.9924	0.0138	-0.0049	0.0062
	PBC	Smoking Initiation	30617275	smoking_behaviour	European	SNPs from the MHC (chr6 26M~34M) region was removed for this trait	0.1018	0.089	1.1448	0.2523	0.0055	0.0014	1.0857	0.0136	-0.009	0.0095
	PBC	Current tobacco smoking	0	ukbb	European	SNPs from the MHC (chr6 26M~34M) region was removed for this trait	0.0525	0.0459	1.1439	0.2527	0.053	0.0033	1.0078	0.0131	-0.0012	0.0085
	PBC	Hand grip strength (right)	0	ukbb	European	SNPs from the MHC (chr6 26M~34M) region was removed for this trait	-0.0403	0.0354	-1.1404	0.2541	0.1032	0.0053	1.0341	0.0188	-0.0131	0.0087
	PBC	Diagnoses - main ICD10: M25 Other joint disorders not elsewhere classified	0	ukbb	European	SNPs from the MHC (chr6 26M~34M) region was removed for this trait	-0.2366	0.2074	-1.1405	0.2541	0.0018	0.0016	1.0087	0.0091	0.0135	0.0072
	PBC	Non-cancer illness code self-reported: hypertrophic cardiomyopathy (hcm / hocm)	0	ukbb	European	SNPs from the MHC (chr6 26M~34M) region was removed for this trait	-0.2908	0.2555	-1.1382	0.255	0.0015	0.0017	0.9995	0.0096	0.013	0.0062
	PBC	Diagnoses - main ICD10: S76 Injury of muscle and tendon at hip and thigh level	0	ukbb	European	SNPs from the MHC (chr6 26M~34M) region was removed for this trait	0.164	0.1442	1.1372	0.2554	0.0024	0.0016	0.99	0.0096	-0.0071	0.0066
	PBC	Diagnoses - main ICD10: C44 Other malignant neoplasms of skin	0	ukbb	European	SNPs from the MHC (chr6 26M~34M) region was removed for this trait	-0.0752	0.0663	-1.1354	0.2562	0.012	0.003	0.999	0.0122	-0.0047	0.0072
	PBC	Illness injury bereavement stress in last 2 years: Financial difficulties	0	ukbb	European	SNPs from the MHC (chr6 26M~34M) region was removed for this trait	0.0517	0.0455	1.1351	0.2563	0.0321	0.0025	1.0223	0.0111	0.0076	0.0067
	PBC	Excessive daytime sleepiness	27992416	sleeping	European	SNPs from the MHC (chr6 26M~34M) region was removed for this trait	0.0731	0.0645	1.1343	0.2567	0.0508	0.0057	1.006	0.0092	-0.0041	0.0073
	PBC	Time from waking to first cigarette	0	ukbb	European	SNPs from the MHC (chr6 26M~34M) region was removed for this trait	0.1108	0.0978	1.1326	0.2574	0.084	0.0328	1.0137	0.0114	-0.0145	0.0065
	PBC	Child birth length	25281659	anthropometric	European	SNPs from the MHC (chr6 26M~34M) region was removed for this trait	-0.0886	0.0788	-1.1242	0.2609	0.1758	0.0329	0.9926	0.0116	0.008	0.0083
	PBC	Diagnoses - main ICD10: N40 Hyperplasia of prostate	0	ukbb	European	SNPs from the MHC (chr6 26M~34M) region was removed for this trait	0.1165	0.1037	1.1233	0.2613	0.0057	0.0017	1.0073	0.0091	-0.0073	0.0072
	PBC	Age of smoking initiation	20418890	smoking_behaviour	European	SNPs from the MHC (chr6 26M~34M) region was removed for this trait	0.1367	0.1225	1.1164	0.2643	0.0664	0.0226	0.9993	0.0091	-0.0095	0.0076
	PBC	22:6 docosahexaenoic acid	27005778	metabolites	European	SNPs from the MHC (chr6 26M~34M) region was removed for this trait	-0.1373	0.1233	-1.1133	0.2656	0.1071	0.0431	0.9969	0.0092	0.0024	0.0063
	PBC	Diagnoses - main ICD10: D25 Leiomyoma of uterus	0	ukbb	European	SNPs from the MHC (chr6 26M~34M) region was removed for this trait	0.099	0.089	1.1128	0.2658	0.0059	0.0019	0.9929	0.0088	-0.0099	0.0067
	PBC	Pain type(s) experienced in last month: Facial pain	0	ukbb	European	SNPs from the MHC (chr6 26M~34M) region was removed for this trait	0.0959	0.0866	1.1076	0.268	0.0077	0.0017	0.9887	0.0084	-0.0071	0.0069
	PBC	Forced expiratory volume in 1 second	0	lung_function	European	SNPs from the MHC (chr6 26M~34M) region was removed for this trait	-0.0422	0.0381	-1.1078	0.268	0.1655	0.0071	0.9444	0.022	-0.0086	0.0108
	PBC	Non-cancer illness code self-reported: osteoarthritis	0	ukbb	European	SNPs from the MHC (chr6 26M~34M) region was removed for this trait	0.0614	0.0555	1.1055	0.2689	0.0204	0.002	1.0149	0.0098	-0.0003	0.0079
	PBC	Pain type(s) experienced in last month: Pain all over the body	0	ukbb	European	SNPs from the MHC (chr6 26M~34M) region was removed for this trait	0.0983	0.0889	1.1052	0.2691	0.0093	0.002	1.009	0.01	0.0099	0.0071
	PBC	Forearm Bone mineral density	26367794	bone	Mixed	SNPs from the MHC (chr6 26M~34M) region was removed for this trait	-0.327	0.298	-1.0974	0.2725	0.045	0.0506	1.0193	0.0089	0.0028	0.0067
	PBC	Neck/shoulder pain for 3+ months	0	ukbb	European	SNPs from the MHC (chr6 26M~34M) region was removed for this trait	0.106	0.0969	1.0933	0.2743	0.0248	0.0075	1.0009	0.0098	0.008	0.0068
	PBC	Subjective well being	27089181	psychiatric	European	SNPs from the MHC (chr6 26M~34M) region was removed for this trait	-0.0588	0.0538	-1.093	0.2744	0.0241	0.0024	1.0076	0.0108	0.0057	0.0075
	PBC	Forced vital capacity (FVC)	0	ukbb	European	SNPs from the MHC (chr6 26M~34M) region was removed for this trait	-0.0399	0.0365	-1.092	0.2748	0.1745	0.0094	1.0482	0.0233	-0.0147	0.0096
	PBC	Tyrosine	27005778	metabolites	European	SNPs from the MHC (chr6 26M~34M) region was removed for this trait	-0.1106	0.1016	-1.0881	0.2765	0.067	0.0299	1.0058	0.0096	0.006	0.0064
	PBC	Offspring birth weight (maternal effect) adjusted for offspring genotype	31043758	anthropometric	European	SNPs from the MHC (chr6 26M~34M) region was removed for this trait	-0.0524	0.0486	-1.0799	0.2802	0.1044	0.0073	1.0401	0.0167	0.0056	0.009
	PBC	Diagnoses - main ICD10: R14 Flatulence and related conditions	0	ukbb	European	SNPs from the MHC (chr6 26M~34M) region was removed for this trait	-0.1706	0.1582	-1.0784	0.2808	0.0041	0.0016	0.9861	0.0084	0.0079	0.0076
	PBC	Ever manic/hyper for 2 days	0	ukbb	European	SNPs from the MHC (chr6 26M~34M) region was removed for this trait	0.0876	0.0814	1.076	0.2819	0.0227	0.0062	0.9894	0.0098	0.0028	0.0062
	PBC	Number of self-reported cancers	0	ukbb	European	SNPs from the MHC (chr6 26M~34M) region was removed for this trait	-0.0946	0.088	-1.0744	0.2827	0.0074	0.0018	1.009	0.0091	0.0105	0.0069
	PBC	Triglycerides in chylomicrons and largest VLDL particles	27005778	metabolites	European	SNPs from the MHC (chr6 26M~34M) region was removed for this trait	0.0929	0.0868	1.0709	0.2842	0.1247	0.0387	0.9772	0.0103	-0.0044	0.0071
	PBC	Fractured/broken bones in last 5 years	0	ukbb	European	SNPs from the MHC (chr6 26M~34M) region was removed for this trait	0.0663	0.0621	1.0674	0.2858	0.0202	0.0024	0.9944	0.01	0.0041	0.0074
	PBC	Illnesses of father: Lung cancer	0	ukbb	European	SNPs from the MHC (chr6 26M~34M) region was removed for this trait	-0.0691	0.065	-1.0629	0.2878	0.0159	0.0023	0.9853	0.0093	0.0013	0.0068
	PBC	Reason for glasses/contact lenses: For long-sightedness i.e. for distance and near but particularly for near tasks like reading (called hypermetropia)	0	ukbb	European	SNPs from the MHC (chr6 26M~34M) region was removed for this trait	-0.096	0.0904	-1.0623	0.2881	0.0085	0.0018	1.0675	0.0101	0.0095	0.0072
	PBC	Home area population density - urban or rural: England/Wales - Village - less sparse	0	ukbb	European	SNPs from the MHC (chr6 26M~34M) region was removed for this trait	0.1642	0.1547	1.0615	0.2885	0.0021	0.0017	1.0245	0.0089	-0.0097	0.0066
	PBC	Vitamin and mineral supplements: Vitamin C	0	ukbb	European	SNPs from the MHC (chr6 26M~34M) region was removed for this trait	-0.0781	0.0736	-1.0604	0.289	0.0137	0.0017	0.9957	0.009	0.0069	0.0068
	PBC	Cancer code self-reported: breast cancer	0	ukbb	European	SNPs from the MHC (chr6 26M~34M) region was removed for this trait	-0.0806	0.0761	-1.0597	0.2893	0.011	0.0022	1.0143	0.012	0.0125	0.0074
	PBC	Description of average fatty acid chain length; not actual carbon number	27005778	metabolites	European	SNPs from the MHC (chr6 26M~34M) region was removed for this trait	-0.1266	0.1198	-1.0573	0.2904	0.1079	0.0425	0.9787	0.0092	0.0069	0.0071
	PBC	Asthma	17611496	autoimmune	European	SNPs from the MHC (chr6 26M~34M) region was removed for this trait	-0.1265	0.1197	-1.0564	0.2908	0.1332	0.0361	1.0071	0.0126	0.0554	0.0095
	PBC	Diagnoses - main ICD10: I83 Varicose veins of lower extremities	0	ukbb	European	SNPs from the MHC (chr6 26M~34M) region was removed for this trait	0.0576	0.0546	1.0546	0.2916	0.018	0.0026	1.0439	0.0125	-0.0052	0.0069
	PBC	Total lipids in very small VLDL	27005778	metabolites	European	SNPs from the MHC (chr6 26M~34M) region was removed for this trait	0.1033	0.098	1.0536	0.292	0.1064	0.0439	1.009	0.0173	-0.0036	0.0061
	PBC	Knee pain for 3+ months	0	ukbb	European	SNPs from the MHC (chr6 26M~34M) region was removed for this trait	0.1068	0.1015	1.0524	0.2926	0.0276	0.0085	0.9917	0.0094	-0.0029	0.0069
	PBC	Own birth weight (fetal effect) adjusted for maternal genotype	31043758	anthropometric	European	SNPs from the MHC (chr6 26M~34M) region was removed for this trait	0.0554	0.0528	1.0496	0.2939	0.0305	0.0036	1.0259	0.0117	-0.002	0.0069
	PBC	Non-cancer illness code self-reported: uterine fibroids	0	ukbb	European	SNPs from the MHC (chr6 26M~34M) region was removed for this trait	-0.0933	0.0889	-1.0495	0.2939	0.0072	0.0018	1.0048	0.0093	0.003	0.0065
	PBC	Forced vital capacity	0	lung_function	European	SNPs from the MHC (chr6 26M~34M) region was removed for this trait	-0.038	0.0362	-1.0486	0.2943	0.1731	0.0068	0.9235	0.0174	-0.005	0.0095
	PBC	Mineral and other dietary supplements: Fish oil (including cod liver oil)	0	ukbb	European	SNPs from the MHC (chr6 26M~34M) region was removed for this trait	-0.0601	0.0575	-1.0465	0.2953	0.025	0.0023	1.0041	0.0107	0.0042	0.0075
	PBC	Forced vital capacity	0	lung_function	European	SNPs from the MHC (chr6 26M~34M) region was removed for this trait	-0.0385	0.0368	-1.0462	0.2955	0.1587	0.0063	0.9586	0.02	-0.0079	0.0102
	PBC	Mouth/teeth dental problems: Loose teeth	0	ukbb	European	SNPs from the MHC (chr6 26M~34M) region was removed for this trait	0.0815	0.0782	1.0429	0.297	0.0137	0.0022	1.0126	0.01	0.0014	0.0072
	PBC	Non-cancer illness code self-reported: pneumothorax	0	ukbb	European	SNPs from the MHC (chr6 26M~34M) region was removed for this trait	-0.1698	0.163	-1.0417	0.2976	0.0025	0.0016	0.9901	0.0092	0.0078	0.007
	PBC	Lung cancer	27488534	cancer	European	SNPs from the MHC (chr6 26M~34M) region was removed for this trait	-0.0696	0.0669	-1.0401	0.2983	0.351	0.0882	1.0034	0.0105	0.0668	0.0073
	PBC	Qualifications: NVQ or HND or HNC or equivalent	0	ukbb	European	SNPs from the MHC (chr6 26M~34M) region was removed for this trait	-0.0789	0.0759	-1.0389	0.2989	0.0161	0.002	0.9982	0.0096	0.0094	0.0083
	PBC	Had menopause	0	ukbb	European	SNPs from the MHC (chr6 26M~34M) region was removed for this trait	-0.0845	0.0814	-1.0387	0.2989	0.0208	0.0054	1.0026	0.0116	0.0058	0.0071
	PBC	Diagnoses - main ICD10: M16 Coxarthrosis [arthrosis of hip]	0	ukbb	European	SNPs from the MHC (chr6 26M~34M) region was removed for this trait	0.0856	0.0825	1.0384	0.2991	0.0103	0.0019	1.0042	0.0102	-0.0064	0.0074
	PBC	Age at last live birth	0	ukbb	European	SNPs from the MHC (chr6 26M~34M) region was removed for this trait	-0.056	0.0543	-1.0301	0.303	0.086	0.0077	1.018	0.0124	-0.0059	0.0079
	PBC	Diagnoses - main ICD10: G56 Mononeuropathies of upper limb	0	ukbb	European	SNPs from the MHC (chr6 26M~34M) region was removed for this trait	0.0702	0.0682	1.0296	0.3032	0.0134	0.0024	1.0169	0.0116	0.0038	0.0074
	PBC	Cholesterol esters in large VLDL	27005778	metabolites	European	SNPs from the MHC (chr6 26M~34M) region was removed for this trait	0.0774	0.0753	1.0284	0.3038	0.1824	0.043	0.9785	0.0099	-0.0062	0.0067
	PBC	Exposure to tobacco smoke at home	0	ukbb	European	SNPs from the MHC (chr6 26M~34M) region was removed for this trait	0.0724	0.0706	1.0262	0.3048	0.0135	0.0019	0.9853	0.0088	-0.0073	0.0073
	PBC	Mouth/teeth dental problems: Dentures	0	ukbb	European	SNPs from the MHC (chr6 26M~34M) region was removed for this trait	0.0445	0.0435	1.0229	0.3064	0.0496	0.0032	1.0242	0.0133	0.0066	0.0073
	PBC	Why reduced smoking: Illness or ill health	0	ukbb	European	SNPs from the MHC (chr6 26M~34M) region was removed for this trait	0.1486	0.1456	1.0208	0.3073	0.1127	0.0493	0.994	0.008	-8.4716e-05	0.0071
	PBC	Non-accidental death in close genetic family	0	ukbb	European	SNPs from the MHC (chr6 26M~34M) region was removed for this trait	-0.095	0.0934	-1.0172	0.3091	0.0201	0.0057	0.9951	0.0093	0.0108	0.0063
	PBC	Total cholesterol in medium VLDL	27005778	metabolites	European	SNPs from the MHC (chr6 26M~34M) region was removed for this trait	0.0736	0.0725	1.0164	0.3094	0.151	0.0459	0.9868	0.0111	-0.0017	0.0064
	PBC	Citrate	27005778	metabolites	European	SNPs from the MHC (chr6 26M~34M) region was removed for this trait	-0.0974	0.096	-1.0148	0.3102	0.0816	0.0244	1.0034	0.008	3.3045e-05	0.0066
	PBC	Vitamin and mineral supplements: Multivitamins +/- minerals	0	ukbb	European	SNPs from the MHC (chr6 26M~34M) region was removed for this trait	0.0551	0.0544	1.0141	0.3105	0.0234	0.0022	1.0035	0.0098	-0.0026	0.007
	PBC	Weight change compared with 1 year ago	0	ukbb	European	SNPs from the MHC (chr6 26M~34M) region was removed for this trait	0.092	0.0909	1.0125	0.3113	0.0081	0.0017	1.0294	0.0095	-0.0014	0.0065
	PBC	Maximum heart rate during fitness test	0	ukbb	European	SNPs from the MHC (chr6 26M~34M) region was removed for this trait	0.07	0.0691	1.0123	0.3114	0.0832	0.0156	1.0072	0.0105	0.0055	0.0068
	PBC	Reason for glasses/contact lenses: For just reading/near work as you are getting older (called presbyopia)	0	ukbb	European	SNPs from the MHC (chr6 26M~34M) region was removed for this trait	-0.1216	0.121	-1.005	0.3149	0.0041	0.0021	1.1366	0.012	0.0057	0.0069
	PBC	Diagnoses - main ICD10: K76 Other diseases of liver	0	ukbb	European	SNPs from the MHC (chr6 26M~34M) region was removed for this trait	0.1129	0.1137	0.9933	0.3205	0.004	0.0017	0.9904	0.01	0.0031	0.0067
	PBC	Tobacco smoking: Ex-smoker	0	ukbb	European	SNPs from the MHC (chr6 26M~34M) region was removed for this trait	0.0544	0.0552	0.9856	0.3243	0.0815	0.009	0.9954	0.0101	0.0093	0.0071
	PBC	Glutamine	27005778	metabolites	European	SNPs from the MHC (chr6 26M~34M) region was removed for this trait	-0.1134	0.1151	-0.9856	0.3243	0.0671	0.0267	1.0144	0.01	-0.0006	0.0067
	PBC	Diabetes diagnosed by doctor	0	ukbb	European	SNPs from the MHC (chr6 26M~34M) region was removed for this trait	0.0482	0.0489	0.9849	0.3247	0.0451	0.0032	1.0378	0.0126	0.0062	0.0081
	PBC	Diagnoses - main ICD10: I30 Acute pericarditis	0	ukbb	European	SNPs from the MHC (chr6 26M~34M) region was removed for this trait	0.1237	0.1257	0.9846	0.3248	0.0042	0.0017	0.9802	0.0089	0.0021	0.0072
	PBC	Diagnoses - main ICD10: N19 Unspecified renal failure	0	ukbb	European	SNPs from the MHC (chr6 26M~34M) region was removed for this trait	0.1404	0.1427	0.984	0.3251	0.0035	0.0016	0.9995	0.0094	-0.0086	0.0068
	PBC	Free cholesterol in small VLDL	27005778	metabolites	European	SNPs from the MHC (chr6 26M~34M) region was removed for this trait	0.0844	0.0864	0.9763	0.3289	0.1237	0.0429	0.9994	0.0128	-0.0017	0.0066
	PBC	Offspring birth weight	31043758	anthropometric	Mixed	SNPs from the MHC (chr6 26M~34M) region was removed for this trait	-0.0451	0.0464	-0.9723	0.3309	0.1021	0.0066	1.0183	0.0162	0.0034	0.0088
	PBC	Non-cancer illness code self-reported: angina	0	ukbb	European	SNPs from the MHC (chr6 26M~34M) region was removed for this trait	0.0549	0.0567	0.9684	0.3329	0.0229	0.0025	1.0209	0.0103	0.0046	0.0069
	PBC	Forced expiratory volume in 1-second (FEV1) Best measure	0	ukbb	European	SNPs from the MHC (chr6 26M~34M) region was removed for this trait	-0.0377	0.0389	-0.9676	0.3333	0.1682	0.0092	1.0174	0.02	-0.0217	0.0091
	PBC	Illnesses of siblings: Diabetes	0	ukbb	European	SNPs from the MHC (chr6 26M~34M) region was removed for this trait	0.0666	0.0691	0.9638	0.3351	0.0204	0.0023	1.0121	0.0091	0.0056	0.0077
	PBC	Happiness	0	ukbb	European	SNPs from the MHC (chr6 26M~34M) region was removed for this trait	0.0548	0.0568	0.9635	0.3353	0.061	0.0059	1.0041	0.0096	-0.0011	0.0071
	PBC	Phospholipids in small VLDL	27005778	metabolites	European	SNPs from the MHC (chr6 26M~34M) region was removed for this trait	0.0768	0.0797	0.9632	0.3354	0.1401	0.0455	0.9951	0.0126	-0.0015	0.0063
	PBC	Wears glasses or contact lenses	0	ukbb	European	SNPs from the MHC (chr6 26M~34M) region was removed for this trait	-0.0663	0.0689	-0.9623	0.3359	0.0149	0.0019	1.0054	0.0098	0.0087	0.007
	PBC	Illnesses of siblings: Heart disease	0	ukbb	European	SNPs from the MHC (chr6 26M~34M) region was removed for this trait	0.0676	0.0703	0.9614	0.3363	0.0202	0.0025	0.9985	0.0094	0.0085	0.0071
	PBC	Average weekly beer plus cider intake	0	ukbb	European	SNPs from the MHC (chr6 26M~34M) region was removed for this trait	0.048	0.0501	0.9585	0.3378	0.0504	0.0038	1.0584	0.0121	-0.0046	0.0085
	PBC	Concentration of small VLDL particles	27005778	metabolites	European	SNPs from the MHC (chr6 26M~34M) region was removed for this trait	0.0699	0.073	0.958	0.338	0.1771	0.0474	0.9858	0.0117	-0.0029	0.0063
	PBC	Total lipids in small VLDL	27005778	metabolites	European	SNPs from the MHC (chr6 26M~34M) region was removed for this trait	0.0727	0.0762	0.953	0.3406	0.1669	0.0468	0.9888	0.0119	-0.0025	0.0064
	PBC	Diagnoses - main ICD10: I20 Angina pectoris	0	ukbb	European	SNPs from the MHC (chr6 26M~34M) region was removed for this trait	0.0765	0.0805	0.9512	0.3415	0.0097	0.0019	0.9984	0.0098	0.0026	0.0067
	PBC	Diagnoses - main ICD10: D12 Benign neoplasm of colon rectum anus and anal canal	0	ukbb	European	SNPs from the MHC (chr6 26M~34M) region was removed for this trait	0.0868	0.0913	0.9502	0.342	0.008	0.0019	1.0149	0.0096	-0.0019	0.0071
	PBC	Free cholesterol in medium VLDL	27005778	metabolites	European	SNPs from the MHC (chr6 26M~34M) region was removed for this trait	0.07	0.0739	0.9473	0.3435	0.146	0.0438	0.9879	0.0102	-0.0023	0.0063
	PBC	Medication for cholesterol blood pressure or diabetes: Blood pressure medication	0	ukbb	European	SNPs from the MHC (chr6 26M~34M) region was removed for this trait	0.0439	0.0464	0.9472	0.3435	0.1021	0.0072	1.029	0.0143	0.0111	0.0076
	PBC	No-wear time bias adjusted acceleration standard deviation	0	ukbb	European	SNPs from the MHC (chr6 26M~34M) region was removed for this trait	-0.0525	0.0554	-0.9467	0.3438	0.0858	0.009	0.9998	0.0095	-0.0064	0.0071
	PBC	Diagnoses - main ICD10: J33 Nasal polyp	0	ukbb	European	SNPs from the MHC (chr6 26M~34M) region was removed for this trait	0.1306	0.1381	0.9453	0.3445	0.0039	0.0019	1.0097	0.0101	-0.0055	0.0073
	PBC	Valine	27005778	metabolites	European	SNPs from the MHC (chr6 26M~34M) region was removed for this trait	-0.1263	0.1339	-0.9429	0.3457	0.0604	0.0228	1.017	0.0099	0.0097	0.0073
	PBC	Mean Hippocampus	25607358	brain_volume	European	SNPs from the MHC (chr6 26M~34M) region was removed for this trait	-0.104	0.1107	-0.9395	0.3475	0.115	0.0499	0.9943	0.0098	0.0108	0.0067
	PBC	Cholesterol esters in medium VLDL	27005778	metabolites	European	SNPs from the MHC (chr6 26M~34M) region was removed for this trait	0.0686	0.0735	0.9336	0.3505	0.1659	0.0476	0.9851	0.0117	-0.0011	0.0063
	PBC	Forced expiratory volume in 1-second (FEV1) predicted percentage	0	ukbb	European	SNPs from the MHC (chr6 26M~34M) region was removed for this trait	-0.046	0.0494	-0.9306	0.352	0.2029	0.0124	1.0177	0.014	-0.0156	0.009
	PBC	Non-cancer illness code self-reported: varicose veins	0	ukbb	European	SNPs from the MHC (chr6 26M~34M) region was removed for this trait	0.1062	0.1143	0.9293	0.3527	0.0049	0.0017	1.0136	0.0093	0.0014	0.0072
	PBC	Handedness (chirality/laterality): Use both right and left hands equally	0	ukbb	European	SNPs from the MHC (chr6 26M~34M) region was removed for this trait	0.1347	0.1468	0.9172	0.3591	0.0031	0.0017	1.0168	0.0097	-3.238e-05	0.0067
	PBC	Non-cancer illness code self-reported: diverticular disease/diverticulitis	0	ukbb	European	SNPs from the MHC (chr6 26M~34M) region was removed for this trait	-0.0607	0.0664	-0.914	0.3607	0.0139	0.0022	0.9847	0.0099	0.0073	0.0064
	PBC	Basal metabolic rate	0	ukbb	European	SNPs from the MHC (chr6 26M~34M) region was removed for this trait	0.0276	0.0303	0.9107	0.3625	0.2878	0.0146	1.0517	0.037	-0.0153	0.0103
	PBC	Breastfed as a baby	0	ukbb	European	SNPs from the MHC (chr6 26M~34M) region was removed for this trait	-0.0504	0.0555	-0.9073	0.3642	0.0253	0.0029	1.0203	0.01	-0.0009	0.0071
	PBC	Cancer code self-reported: prostate cancer	0	ukbb	European	SNPs from the MHC (chr6 26M~34M) region was removed for this trait	-0.0889	0.0987	-0.9001	0.3681	0.0058	0.0018	1.018	0.0098	0.015	0.007
	PBC	Leptin adjBMI	26833098	hormone	European	SNPs from the MHC (chr6 26M~34M) region was removed for this trait	0.0768	0.0856	0.8973	0.3696	0.0975	0.0213	0.9996	0.0101	0.0047	0.007
	PBC	Frequency of heavy DIY in last 4 weeks	0	ukbb	European	SNPs from the MHC (chr6 26M~34M) region was removed for this trait	0.0752	0.0839	0.8956	0.3705	0.0194	0.0041	1.0079	0.009	-0.0013	0.0069
	PBC	Birth weight	27680694	anthropometric	European	SNPs from the MHC (chr6 26M~34M) region was removed for this trait	0.0407	0.0455	0.8945	0.371	0.1039	0.0079	1.0253	0.012	-0.0033	0.0073
	PBC	Phospholipids in medium VLDL	27005778	metabolites	European	SNPs from the MHC (chr6 26M~34M) region was removed for this trait	0.0651	0.0728	0.8944	0.3711	0.1431	0.0433	0.9901	0.0101	-0.0031	0.0063
	PBC	Ever stopped smoking for 6+ months	0	ukbb	European	SNPs from the MHC (chr6 26M~34M) region was removed for this trait	0.0968	0.1086	0.8917	0.3726	0.0214	0.0073	0.9985	0.0097	-0.0082	0.0075
	PBC	Qualifications: O levels/GCSEs or equivalent	0	ukbb	European	SNPs from the MHC (chr6 26M~34M) region was removed for this trait	-0.0374	0.0421	-0.8887	0.3741	0.0485	0.0028	0.9988	0.0126	-0.0059	0.0078
	PBC	Average weekly intake of other alcoholic drinks	0	ukbb	European	SNPs from the MHC (chr6 26M~34M) region was removed for this trait	-0.1889	0.2136	-0.8841	0.3766	0.007	0.0072	1.0105	0.0087	0.008	0.0071
	PBC	Neo-openness to experience	21173776	personality	European	SNPs from the MHC (chr6 26M~34M) region was removed for this trait	-0.1	0.1133	-0.8821	0.3777	0.0963	0.0317	0.9924	0.0089	0.0166	0.0075
	PBC	Total Cholesterol	20686565	lipids	European	SNPs from the MHC (chr6 26M~34M) region was removed for this trait	-0.0486	0.0553	-0.8776	0.3802	0.1407	0.0325	1.0373	0.0477	0.0167	0.0081
	PBC	Sitting height	0	ukbb	European	SNPs from the MHC (chr6 26M~34M) region was removed for this trait	-0.0283	0.0324	-0.8734	0.3825	0.3276	0.0229	1.0645	0.0651	-0.0079	0.0108
	PBC	Fractured bone site(s): Ankle	0	ukbb	European	SNPs from the MHC (chr6 26M~34M) region was removed for this trait	0.0832	0.0953	0.873	0.3827	0.0064	0.0018	0.9955	0.0088	-0.0034	0.007
	PBC	Hearing aid user	0	ukbb	European	SNPs from the MHC (chr6 26M~34M) region was removed for this trait	-0.0685	0.0785	-0.8729	0.3827	0.0161	0.0032	1.004	0.0096	0.0127	0.007
	PBC	Hearing difficulty/problems: Yes	0	ukbb	European	SNPs from the MHC (chr6 26M~34M) region was removed for this trait	-0.0399	0.046	-0.8673	0.3858	0.0419	0.0027	1.0019	0.0115	0.0202	0.0076
	PBC	Forced expiratory volume in 1 second	0	lung_function	European	SNPs from the MHC (chr6 26M~34M) region was removed for this trait	-0.0331	0.0382	-0.8665	0.3862	0.1788	0.0079	0.9093	0.0199	-0.0096	0.0102
	PBC	Ever had stillbirth spontaneous miscarriage or termination	0	ukbb	European	SNPs from the MHC (chr6 26M~34M) region was removed for this trait	0.0607	0.07	0.8661	0.3864	0.02	0.0035	0.9953	0.0097	0.0026	0.0065
	PBC	Illness injury bereavement stress in last 2 years: Death of a close relative	0	ukbb	European	SNPs from the MHC (chr6 26M~34M) region was removed for this trait	-0.0912	0.1054	-0.8649	0.3871	0.006	0.0018	1.0091	0.0088	0.001	0.0068
	PBC	Vitamin and mineral supplements: Vitamin A	0	ukbb	European	SNPs from the MHC (chr6 26M~34M) region was removed for this trait	-0.1178	0.1364	-0.8631	0.3881	0.0031	0.0017	1.0034	0.0094	0.0094	0.0064
	PBC	Types of transport used (excluding work): Car/motor vehicle	0	ukbb	European	SNPs from the MHC (chr6 26M~34M) region was removed for this trait	-0.0471	0.0547	-0.8614	0.389	0.0257	0.002	0.9993	0.0093	-0.004	0.0073
	PBC	Diagnoses - main ICD10: I21 Acute myocardial infarction	0	ukbb	European	SNPs from the MHC (chr6 26M~34M) region was removed for this trait	0.0734	0.0853	0.8601	0.3897	0.01	0.002	1.0019	0.0106	0.0037	0.0072
	PBC	Diagnoses - main ICD10: H26 Other cataract	0	ukbb	European	SNPs from the MHC (chr6 26M~34M) region was removed for this trait	-0.0699	0.0817	-0.8554	0.3923	0.0089	0.0018	0.9972	0.0098	0.0098	0.0069
	PBC	Vitamin and mineral supplements: None of the above	0	ukbb	European	SNPs from the MHC (chr6 26M~34M) region was removed for this trait	-0.0436	0.0515	-0.8479	0.3965	0.03	0.0022	0.991	0.0105	0.0014	0.0071
	PBC	Blood clot DVT bronchitis emphysema asthma rhinitis eczema allergy diagnosed by doctor: Hayfever allergic rhinitis or eczema	0	ukbb	European	SNPs from the MHC (chr6 26M~34M) region was removed for this trait	-0.0405	0.048	-0.8449	0.3981	0.0739	0.0075	1.0181	0.0227	0.0084	0.0091
	PBC	Phospholipids in very small VLDL	27005778	metabolites	European	SNPs from the MHC (chr6 26M~34M) region was removed for this trait	0.1051	0.1245	0.8437	0.3988	0.0743	0.0481	1.0187	0.0215	-0.0012	0.0061
	PBC	Forced expiratory volume in 1-second (FEV1)	0	ukbb	European	SNPs from the MHC (chr6 26M~34M) region was removed for this trait	-0.0313	0.0372	-0.8423	0.3996	0.1529	0.0081	1.0191	0.0202	-0.0185	0.009
	PBC	Smoking status: Current	0	ukbb	European	SNPs from the MHC (chr6 26M~34M) region was removed for this trait	0.0398	0.0474	0.8412	0.4002	0.05	0.0032	1.0085	0.0128	-0.0013	0.0084
	PBC	Autism spectrum disorder	0	psychiatric	European	SNPs from the MHC (chr6 26M~34M) region was removed for this trait	-0.0526	0.0627	-0.8382	0.4019	0.4781	0.0618	0.9533	0.0093	0.0015	0.0071
	PBC	Mineral and other dietary supplements: None of the above	0	ukbb	European	SNPs from the MHC (chr6 26M~34M) region was removed for this trait	0.0434	0.052	0.8351	0.4037	0.029	0.0024	1.0018	0.0102	0.0019	0.0072
	PBC	Serum cystatin c	26831199	kidney	Mixed	SNPs from the MHC (chr6 26M~34M) region was removed for this trait	-0.0631	0.0764	-0.8256	0.409	0.1759	0.0877	0.959	0.0236	-0.0011	0.0087
	PBC	Creatinine	27005778	metabolites	European	SNPs from the MHC (chr6 26M~34M) region was removed for this trait	-0.0642	0.0785	-0.8177	0.4135	0.1431	0.0354	1.0053	0.0113	-6.7974e-05	0.0071
	PBC	Total cholesterol in small VLDL	27005778	metabolites	European	SNPs from the MHC (chr6 26M~34M) region was removed for this trait	0.0836	0.1027	0.8137	0.4158	0.0924	0.0415	1.0091	0.0146	0.0016	0.0066
	PBC	Chest pain or discomfort walking normally	0	ukbb	European	SNPs from the MHC (chr6 26M~34M) region was removed for this trait	0.0586	0.0721	0.8125	0.4165	0.0697	0.012	1.0057	0.0101	0.0105	0.0068
	PBC	Fed-up feelings	0	ukbb	European	SNPs from the MHC (chr6 26M~34M) region was removed for this trait	0.0352	0.0435	0.8076	0.4193	0.0724	0.0037	1.0042	0.0134	0.0086	0.0085
	PBC	Frequency of light DIY in last 4 weeks	0	ukbb	European	SNPs from the MHC (chr6 26M~34M) region was removed for this trait	-0.0572	0.0713	-0.8027	0.4221	0.0219	0.0034	1.0022	0.009	0.0091	0.0061
	PBC	Types of physical activity in last 4 weeks: Strenuous sports	0	ukbb	European	SNPs from the MHC (chr6 26M~34M) region was removed for this trait	-0.0475	0.0592	-0.8021	0.4225	0.0206	0.0022	1.0126	0.0106	-0.0144	0.0074
	PBC	PGC cross-disorder analysis	23453885	psychiatric	European	SNPs from the MHC (chr6 26M~34M) region was removed for this trait	0.0406	0.0508	0.7999	0.4238	0.1896	0.0162	0.9931	0.014	0.045	0.0089
	PBC	Non-cancer illness code self-reported: muscle or soft tissue injuries	0	ukbb	European	SNPs from the MHC (chr6 26M~34M) region was removed for this trait	0.1148	0.1437	0.7991	0.4242	0.0025	0.0017	1.0003	0.0093	-0.0069	0.0065
	PBC	Total lipids in small HDL	27005778	metabolites	European	SNPs from the MHC (chr6 26M~34M) region was removed for this trait	-0.1076	0.1351	-0.7965	0.4257	0.0689	0.0336	1.0002	0.01	0.0054	0.0071
	PBC	Non-cancer illness code self-reported: type 2 diabetes	0	ukbb	European	SNPs from the MHC (chr6 26M~34M) region was removed for this trait	0.0779	0.0981	0.794	0.4272	0.0073	0.0017	1.0081	0.0097	-0.0006	0.0068
	PBC	Extreme bmi	23563607	anthropometric	European	SNPs from the MHC (chr6 26M~34M) region was removed for this trait	0.0476	0.0603	0.7883	0.4305	0.7466	0.0726	1.0176	0.0174	0.0048	0.0107
	PBC	Illnesses of father: Diabetes	0	ukbb	European	SNPs from the MHC (chr6 26M~34M) region was removed for this trait	0.0518	0.0658	0.7874	0.431	0.0207	0.0027	1.0142	0.0097	0.0028	0.0075
	PBC	Triglycerides in medium VLDL	27005778	metabolites	European	SNPs from the MHC (chr6 26M~34M) region was removed for this trait	0.0612	0.078	0.7848	0.4326	0.1279	0.0409	0.9922	0.0097	-0.0035	0.0065
	PBC	Childhood IQ	23358156	education	European	SNPs from the MHC (chr6 26M~34M) region was removed for this trait	-0.0571	0.0728	-0.7842	0.4329	0.2872	0.0504	0.9941	0.0112	0.0034	0.0077
	PBC	Diagnoses - main ICD10: E04 Other non-toxic goitre	0	ukbb	European	SNPs from the MHC (chr6 26M~34M) region was removed for this trait	-0.0815	0.1043	-0.7816	0.4344	0.0046	0.0015	1.0006	0.0086	0.0031	0.0064
	PBC	Triglycerides in small VLDL	27005778	metabolites	European	SNPs from the MHC (chr6 26M~34M) region was removed for this trait	0.059	0.0767	0.7697	0.4415	0.1492	0.0469	0.9873	0.0111	-0.0035	0.0067
	PBC	Impedance of whole body	0	ukbb	European	SNPs from the MHC (chr6 26M~34M) region was removed for this trait	-0.0222	0.0289	-0.7695	0.4416	0.2565	0.0118	1.0579	0.0301	0.0228	0.011
	PBC	Non-cancer illness code self-reported: emphysema/chronic bronchitis	0	ukbb	European	SNPs from the MHC (chr6 26M~34M) region was removed for this trait	0.0627	0.0817	0.767	0.4431	0.0106	0.0018	0.9774	0.0096	0.0107	0.0068
	PBC	Pulse wave peak to peak time	0	ukbb	European	SNPs from the MHC (chr6 26M~34M) region was removed for this trait	-0.0491	0.0642	-0.7647	0.4444	0.0455	0.0058	0.9959	0.0096	0.0013	0.007
	PBC	Total cholesterol in small LDL	27005778	metabolites	European	SNPs from the MHC (chr6 26M~34M) region was removed for this trait	0.1136	0.1486	0.7641	0.4448	0.0723	0.0618	1.0151	0.0286	-9.6717e-05	0.007
	PBC	Mean time to correctly identify matches	0	ukbb	European	SNPs from the MHC (chr6 26M~34M) region was removed for this trait	0.0313	0.0411	0.7612	0.4466	0.07	0.003	1.0254	0.0115	0.0046	0.009
	PBC	Non-cancer illness code self-reported: vitiligo	0	ukbb	European	SNPs from the MHC (chr6 26M~34M) region was removed for this trait	0.1608	0.2114	0.7609	0.4467	0.0017	0.0017	0.9922	0.0091	0.0009	0.0072
	PBC	ICV	25607358	brain_volume	European	SNPs from the MHC (chr6 26M~34M) region was removed for this trait	0.0911	0.1202	0.7575	0.4487	0.1542	0.0586	1.008	0.0093	-0.0069	0.0079
	PBC	Number of cigarettes previously smoked daily	0	ukbb	European	SNPs from the MHC (chr6 26M~34M) region was removed for this trait	0.0364	0.0482	0.7566	0.4493	0.1075	0.0176	0.9926	0.0118	0.0018	0.0073
	PBC	Forced expiratory volume in 1 second (FEV1)	28166213	lung_function	European	SNPs from the MHC (chr6 26M~34M) region was removed for this trait	-0.0476	0.0629	-0.7566	0.4493	0.2637	0.0203	0.9616	0.0116	-0.0006	0.0085
	PBC	Diagnoses - main ICD10: Z09 Follow-up examination after treatment for conditions other than malignant neoplasms	0	ukbb	European	SNPs from the MHC (chr6 26M~34M) region was removed for this trait	0.0919	0.1218	0.7547	0.4504	0.0039	0.0016	0.9909	0.009	0.0018	0.007
	PBC	Forced expiratory volume in 1 second (FEV1)/Forced Vital capacity(FVC)	21946350	lung_function	European	SNPs from the MHC (chr6 26M~34M) region was removed for this trait	-0.0461	0.0612	-0.7544	0.4506	0.1335	0.0154	0.916	0.0107	0.0111	0.0076
	PBC	Forced expiratory volume in 1 second (FEV1)	21946350	lung_function	European	SNPs from the MHC (chr6 26M~34M) region was removed for this trait	-0.0626	0.0829	-0.7545	0.4506	0.1697	0.0242	0.8773	0.0148	0.0004	0.0117
	PBC	Diagnoses - main ICD10: K30 Dyspepsia	0	ukbb	European	SNPs from the MHC (chr6 26M~34M) region was removed for this trait	0.1091	0.1448	0.7537	0.4511	0.0031	0.0018	1.0027	0.0096	-0.0012	0.0064
	PBC	Duration of other exercises	0	ukbb	European	SNPs from the MHC (chr6 26M~34M) region was removed for this trait	0.0617	0.0821	0.7513	0.4525	0.017	0.0035	1.0079	0.009	-0.0069	0.0065
	PBC	Father still alive	0	ukbb	European	SNPs from the MHC (chr6 26M~34M) region was removed for this trait	-0.071	0.0946	-0.7503	0.4531	0.0073	0.0018	1.0049	0.0094	0.0019	0.007
	PBC	Sitting height ratio	25865494	anthropometric	European	SNPs from the MHC (chr6 26M~34M) region was removed for this trait	-0.0483	0.0644	-0.7496	0.4535	0.2254	0.031	0.985	0.0098	-7.6559e-05	0.0072
	PBC	Illness injury bereavement stress in last 2 years: None of the above	0	ukbb	European	SNPs from the MHC (chr6 26M~34M) region was removed for this trait	-0.039	0.0525	-0.7423	0.4579	0.0218	0.002	1.0199	0.0096	-0.0055	0.0064
	PBC	Diagnoses - main ICD10: I25 Chronic ischaemic heart disease	0	ukbb	European	SNPs from the MHC (chr6 26M~34M) region was removed for this trait	0.0492	0.0667	0.7378	0.4606	0.0217	0.0034	1.0118	0.012	0.0065	0.0075
	PBC	Femoral Neck bone mineral density	26367794	bone	Mixed	SNPs from the MHC (chr6 26M~34M) region was removed for this trait	-0.047	0.0642	-0.7326	0.4638	0.128	0.0194	0.975	0.0118	0.0089	0.0066
	PBC	Pack years adult smoking as proportion of life span exposed to smoking PREVIEW ONLY	0	ukbb	European	SNPs from the MHC (chr6 26M~34M) region was removed for this trait	0.0329	0.0451	0.7303	0.4652	0.1302	0.0147	1.0006	0.0143	-0.0006	0.0077
	PBC	Apolipoprotein B	27005778	metabolites	European	SNPs from the MHC (chr6 26M~34M) region was removed for this trait	0.0862	0.1187	0.7259	0.4679	0.0903	0.0551	1.0068	0.0228	0.0006	0.0069
	PBC	Pain type(s) experienced in last month: Back pain	0	ukbb	European	SNPs from the MHC (chr6 26M~34M) region was removed for this trait	0.0352	0.0486	0.7239	0.4691	0.0389	0.0025	1.0134	0.0113	-0.0006	0.0078
	PBC	Non-cancer illness code self-reported: diabetes	0	ukbb	European	SNPs from the MHC (chr6 26M~34M) region was removed for this trait	0.0348	0.0484	0.7193	0.472	0.0377	0.0028	1.0294	0.0124	0.0091	0.0074
	PBC	Cancer code self-reported: squamous cell carcinoma	0	ukbb	European	SNPs from the MHC (chr6 26M~34M) region was removed for this trait	-0.1358	0.1896	-0.7163	0.4738	0.0023	0.0016	0.9977	0.0092	0.0006	0.0079
	PBC	Diagnoses - main ICD10: T84 Complications of internal orthopaedic prosthetic devices implants and grafts	0	ukbb	European	SNPs from the MHC (chr6 26M~34M) region was removed for this trait	0.0904	0.1277	0.7078	0.4791	0.0049	0.002	0.9884	0.0095	-0.0005	0.0079
	PBC	Average weekly red wine intake	0	ukbb	European	SNPs from the MHC (chr6 26M~34M) region was removed for this trait	-0.0344	0.0488	-0.7053	0.4806	0.0547	0.004	1.0132	0.0119	-0.0082	0.0069
	PBC	Neuroticism	24828478	personality	European	SNPs from the MHC (chr6 26M~34M) region was removed for this trait	-0.0688	0.0979	-0.7027	0.4822	0.0137	0.0038	1.0088	0.0093	0.0059	0.0075
	PBC	Target heart rate achieved	0	ukbb	European	SNPs from the MHC (chr6 26M~34M) region was removed for this trait	0.0646	0.0928	0.6957	0.4866	0.0458	0.0137	0.9913	0.0095	0.0057	0.0072
	PBC	Ever highly irritable/argumentative for 2 days	0	ukbb	European	SNPs from the MHC (chr6 26M~34M) region was removed for this trait	0.045	0.0649	0.6935	0.488	0.0589	0.0077	0.987	0.0116	0.0035	0.0071
	PBC	Vascular/heart problems diagnosed by doctor: Angina	0	ukbb	European	SNPs from the MHC (chr6 26M~34M) region was removed for this trait	0.0409	0.059	0.6935	0.488	0.022	0.0025	1.0252	0.01	0.0068	0.007
	PBC	Diagnoses - main ICD10: C61 Malignant neoplasm of prostate	0	ukbb	European	SNPs from the MHC (chr6 26M~34M) region was removed for this trait	0.09	0.13	0.6922	0.4888	0.0037	0.0018	1.0157	0.0096	5.9993e-05	0.0072
	PBC	Neo-conscientiousness	21173776	personality	European	SNPs from the MHC (chr6 26M~34M) region was removed for this trait	0.0917	0.1325	0.6916	0.4892	0.0659	0.0364	1.0042	0.0102	-0.0049	0.0068
	PBC	Sensitivity / hurt feelings	0	ukbb	European	SNPs from the MHC (chr6 26M~34M) region was removed for this trait	0.0315	0.0458	0.6885	0.4911	0.0628	0.004	1.0053	0.0136	0.0012	0.0084
	PBC	Difference in height between childhood and adulthood; age 8	23449627	anthropometric	European	SNPs from the MHC (chr6 26M~34M) region was removed for this trait	-0.0495	0.072	-0.6876	0.4917	0.3701	0.067	0.9644	0.0108	0.0032	0.0064
	PBC	Mono-unsaturated fatty acids	27005778	metabolites	European	SNPs from the MHC (chr6 26M~34M) region was removed for this trait	0.0787	0.1152	0.6837	0.4941	0.113	0.0543	0.988	0.0103	-0.0008	0.0065
	PBC	Omega-9 and saturated fatty acids	27005778	metabolites	European	SNPs from the MHC (chr6 26M~34M) region was removed for this trait	0.0861	0.1262	0.6826	0.4948	0.0957	0.0533	0.9948	0.0104	0.0008	0.0067
	PBC	Non-cancer illness code self-reported: kidney stone/ureter stone/bladder stone	0	ukbb	European	SNPs from the MHC (chr6 26M~34M) region was removed for this trait	-0.0547	0.0802	-0.682	0.4952	0.0094	0.0018	0.9943	0.0095	0.0083	0.0069
	PBC	Morning/evening person (chronotype)	0	ukbb	European	SNPs from the MHC (chr6 26M~34M) region was removed for this trait	-0.0233	0.0342	-0.6819	0.4953	0.1135	0.0053	1.0382	0.0182	0.0005	0.009
	PBC	Diagnoses - main ICD10: H25 Senile cataract	0	ukbb	European	SNPs from the MHC (chr6 26M~34M) region was removed for this trait	-0.1007	0.1478	-0.6812	0.4957	0.0022	0.0018	1.0195	0.0097	0.0097	0.0059
	PBC	Fracture resulting from simple fall	0	ukbb	European	SNPs from the MHC (chr6 26M~34M) region was removed for this trait	0.0865	0.1272	0.6801	0.4964	0.0401	0.0182	1.0017	0.0092	-0.0011	0.007
	PBC	Forced Vital capacity(FVC)	26635082	lung_function	European	SNPs from the MHC (chr6 26M~34M) region was removed for this trait	-0.0449	0.0663	-0.6773	0.4982	0.1466	0.0194	0.9788	0.0104	-0.0091	0.0068
	PBC	Illness injury bereavement stress in last 2 years: Marital separation/divorce	0	ukbb	European	SNPs from the MHC (chr6 26M~34M) region was removed for this trait	0.1059	0.1569	0.6752	0.4995	0.0026	0.0018	1.016	0.0093	-0.0016	0.0068
	PBC	Pulse wave Arterial Stiffness index	0	ukbb	European	SNPs from the MHC (chr6 26M~34M) region was removed for this trait	0.0434	0.0645	0.6723	0.5014	0.0442	0.0059	0.9943	0.0095	-0.0016	0.007
	PBC	Total cholesterol in HDL	27005778	metabolites	European	SNPs from the MHC (chr6 26M~34M) region was removed for this trait	-0.0858	0.128	-0.6709	0.5023	0.0875	0.0381	1.0183	0.0189	0.0074	0.0074
	PBC	Current employment status: Doing unpaid or voluntary work	0	ukbb	European	SNPs from the MHC (chr6 26M~34M) region was removed for this trait	-0.0548	0.0819	-0.6697	0.5031	0.0088	0.0019	1.0115	0.0101	0.0029	0.0075
	PBC	Diagnoses - main ICD10: K40 Inguinal hernia	0	ukbb	European	SNPs from the MHC (chr6 26M~34M) region was removed for this trait	-0.0359	0.0541	-0.6633	0.5071	0.0211	0.0028	0.9771	0.0105	0.0074	0.0072
	PBC	Fractured bone site(s): Other bones	0	ukbb	European	SNPs from the MHC (chr6 26M~34M) region was removed for this trait	0.0578	0.0873	0.6619	0.5081	0.0097	0.0018	0.9941	0.0095	0.0028	0.0068
	PBC	Number of live births	0	ukbb	European	SNPs from the MHC (chr6 26M~34M) region was removed for this trait	0.0327	0.0495	0.6616	0.5082	0.0626	0.0047	0.9941	0.0108	-0.006	0.0074
	PBC	Number of trend entries	0	ukbb	European	SNPs from the MHC (chr6 26M~34M) region was removed for this trait	-0.0679	0.103	-0.66	0.5093	0.0377	0.0124	1.0001	0.0093	-0.001	0.0075
	PBC	Insomnia	27992416	sleeping	European	SNPs from the MHC (chr6 26M~34M) region was removed for this trait	0.031	0.0471	0.6584	0.5103	0.1462	0.0133	0.9825	0.01	0.0008	0.0069
	PBC	Pack years of smoking PREVIEW ONLY	0	ukbb	European	SNPs from the MHC (chr6 26M~34M) region was removed for this trait	0.0301	0.046	0.6539	0.5132	0.1135	0.0131	1.002	0.0137	-8.492e-05	0.0076
	PBC	Lung cancer (all)	24880342	cancer	European	SNPs from the MHC (chr6 26M~34M) region was removed for this trait	-0.0462	0.0708	-0.6534	0.5135	0.1378	0.0395	1.0032	0.0107	0.0716	0.0066
	PBC	Friendships satisfaction	0	ukbb	European	SNPs from the MHC (chr6 26M~34M) region was removed for this trait	0.0414	0.0636	0.6503	0.5155	0.0601	0.0062	0.9969	0.0095	-0.0012	0.0072
	PBC	Mouth/teeth dental problems: None of the above	0	ukbb	European	SNPs from the MHC (chr6 26M~34M) region was removed for this trait	-0.032	0.0494	-0.647	0.5176	0.0371	0.0023	1.0078	0.0113	-0.0062	0.008
	PBC	Number of days/week of vigorous physical activity 10+ minutes	0	ukbb	European	SNPs from the MHC (chr6 26M~34M) region was removed for this trait	0.0269	0.0422	0.6364	0.5245	0.036	0.0024	1.0121	0.0096	-0.0072	0.0067
	PBC	Miserableness	0	ukbb	European	SNPs from the MHC (chr6 26M~34M) region was removed for this trait	0.0262	0.0419	0.626	0.5313	0.0634	0.0039	1.0024	0.0147	0.0014	0.0076
	PBC	Non-cancer illness code self-reported: anxiety/panic attacks	0	ukbb	European	SNPs from the MHC (chr6 26M~34M) region was removed for this trait	0.064	0.1029	0.6223	0.5338	0.0068	0.0016	0.9933	0.0092	-9.0852e-05	0.0076
	PBC	Transferrin	25352340	metal	European	SNPs from the MHC (chr6 26M~34M) region was removed for this trait	0.1111	0.1786	0.6219	0.534	0.1693	0.1124	1.058	0.0414	-0.0091	0.0091
	PBC	Forced expiratory volume in 1-second (FEV1) predicted	0	ukbb	European	SNPs from the MHC (chr6 26M~34M) region was removed for this trait	-0.0261	0.0421	-0.6198	0.5354	0.1896	0.0165	1.0095	0.0179	-0.002	0.008
	PBC	Non-cancer illness code self-reported: bladder problem (not cancer)	0	ukbb	European	SNPs from the MHC (chr6 26M~34M) region was removed for this trait	-0.4778	0.7738	-0.6175	0.5369	0.0005	0.0015	1.0094	0.0099	0.0155	0.0074
	PBC	Financial situation satisfaction	0	ukbb	European	SNPs from the MHC (chr6 26M~34M) region was removed for this trait	0.0323	0.0527	0.6129	0.5399	0.0551	0.0063	1.0026	0.0102	0.0014	0.0065
	PBC	Extreme height	23563607	anthropometric	European	SNPs from the MHC (chr6 26M~34M) region was removed for this trait	0.0339	0.0557	0.6092	0.5424	1.4836	0.1533	0.9855	0.0305	-0.0224	0.013
	PBC	Concentration of IDL particles	27005778	metabolites	European	SNPs from the MHC (chr6 26M~34M) region was removed for this trait	0.0933	0.1535	0.6081	0.5431	0.0623	0.0576	1.0226	0.0258	0.0008	0.0066
	PBC	Overweight	23563607	anthropometric	European	SNPs from the MHC (chr6 26M~34M) region was removed for this trait	0.0289	0.0478	0.6049	0.5452	0.1141	0.0076	1.0148	0.0119	0.0122	0.0075
	PBC	Total cholesterol in large HDL	27005778	metabolites	European	SNPs from the MHC (chr6 26M~34M) region was removed for this trait	-0.0651	0.1084	-0.6008	0.548	0.1015	0.038	1.0192	0.021	0.0053	0.0072
	PBC	Transport type for commuting to job workplace: Car/motor vehicle	0	ukbb	European	SNPs from the MHC (chr6 26M~34M) region was removed for this trait	0.0447	0.0749	0.5966	0.5507	0.0253	0.0037	1.0187	0.01	-0.0034	0.0073
	PBC	Cholesterol esters in medium HDL	27005778	metabolites	European	SNPs from the MHC (chr6 26M~34M) region was removed for this trait	-0.1056	0.1777	-0.5942	0.5524	0.05	0.0363	1.0075	0.0128	0.0058	0.0073
	PBC	Eye problems/disorders: Glaucoma	0	ukbb	European	SNPs from the MHC (chr6 26M~34M) region was removed for this trait	-0.0394	0.0667	-0.5907	0.5547	0.0403	0.0072	1.0101	0.0115	0.006	0.0071
	PBC	Leucine	27005778	metabolites	European	SNPs from the MHC (chr6 26M~34M) region was removed for this trait	-0.0881	0.1501	-0.5869	0.5573	0.0593	0.0266	1.0038	0.0099	0.0085	0.0077
	PBC	Loneliness isolation	0	ukbb	European	SNPs from the MHC (chr6 26M~34M) region was removed for this trait	0.0305	0.052	0.5866	0.5575	0.038	0.0029	1.0173	0.0117	0.0095	0.0074
	PBC	Concentration of small LDL particles	27005778	metabolites	European	SNPs from the MHC (chr6 26M~34M) region was removed for this trait	0.0759	0.1302	0.5831	0.5598	0.0952	0.0577	1.0056	0.0233	0.0007	0.0069
	PBC	Total lipids in medium VLDL	27005778	metabolites	European	SNPs from the MHC (chr6 26M~34M) region was removed for this trait	0.0417	0.0722	0.5769	0.564	0.1717	0.0447	0.9786	0.01	-0.0019	0.0065
	PBC	Insomnia	28604731	sleeping	European	SNPs from the MHC (chr6 26M~34M) region was removed for this trait	0.0329	0.057	0.5768	0.5641	0.0482	0.0056	0.9956	0.0095	0.0031	0.0066
	PBC	Total cholesterol in medium HDL	27005778	metabolites	European	SNPs from the MHC (chr6 26M~34M) region was removed for this trait	-0.1054	0.1829	-0.5762	0.5645	0.0439	0.0325	1.0086	0.013	0.0048	0.0072
	PBC	Triglycerides in very large HDL	27005778	metabolites	European	SNPs from the MHC (chr6 26M~34M) region was removed for this trait	0.078	0.1355	0.5756	0.5649	0.0451	0.0419	1.0322	0.0376	0.0005	0.0061
	PBC	Concentration of large VLDL particles	27005778	metabolites	European	SNPs from the MHC (chr6 26M~34M) region was removed for this trait	0.0481	0.0839	0.5742	0.5658	0.1489	0.0452	0.9729	0.0105	-0.0037	0.0066
	PBC	Non-cancer illness code self-reported: cholelithiasis/gall stones	0	ukbb	European	SNPs from the MHC (chr6 26M~34M) region was removed for this trait	-0.0488	0.0855	-0.571	0.568	0.0093	0.002	1.0215	0.0127	0.0053	0.0074
	PBC	Diagnoses - main ICD10: M67 Other disorders of synovium and tendon	0	ukbb	European	SNPs from the MHC (chr6 26M~34M) region was removed for this trait	0.0797	0.1399	0.57	0.5687	0.003	0.0016	0.9962	0.0085	0.008	0.0071
	PBC	Eye problems/disorders: Cataract	0	ukbb	European	SNPs from the MHC (chr6 26M~34M) region was removed for this trait	0.0522	0.0917	0.5693	0.5692	0.0228	0.0053	1.0141	0.0099	0.0024	0.0067
	PBC	Non-cancer illness code self-reported: arthritis (nos)	0	ukbb	European	SNPs from the MHC (chr6 26M~34M) region was removed for this trait	0.1247	0.2205	0.5658	0.5715	0.0014	0.0017	1.0144	0.0091	0.0071	0.0069
	PBC	Tinnitus: Yes but not now but have in the past	0	ukbb	European	SNPs from the MHC (chr6 26M~34M) region was removed for this trait	-0.0578	0.1025	-0.5641	0.5727	0.0176	0.005	0.9919	0.0087	0.0129	0.0066
	PBC	Ever used hormone-replacement therapy (HRT)	0	ukbb	European	SNPs from the MHC (chr6 26M~34M) region was removed for this trait	0.0306	0.0545	0.5618	0.5742	0.0397	0.0037	0.9975	0.0094	0.0007	0.0066
	PBC	Height 2010	20881960	anthropometric	European	SNPs from the MHC (chr6 26M~34M) region was removed for this trait	0.0188	0.0337	0.556	0.5782	0.3007	0.0191	0.9923	0.023	-0.0338	0.0078
	PBC	Handedness (chirality/laterality): Left-handed	0	ukbb	European	SNPs from the MHC (chr6 26M~34M) region was removed for this trait	-0.0393	0.0726	-0.5408	0.5886	0.011	0.002	0.9922	0.0098	0.004	0.0065
	PBC	Frequency of stair climbing in last 4 weeks	0	ukbb	European	SNPs from the MHC (chr6 26M~34M) region was removed for this trait	-0.0261	0.0483	-0.5402	0.5891	0.0322	0.0026	1.0256	0.0119	-0.0026	0.0069
	PBC	Triglycerides in small HDL	27005778	metabolites	European	SNPs from the MHC (chr6 26M~34M) region was removed for this trait	0.051	0.0952	0.5356	0.5923	0.0887	0.033	0.9955	0.0119	-0.0022	0.0066
	PBC	Frequency of other exercises in last 4 weeks	0	ukbb	European	SNPs from the MHC (chr6 26M~34M) region was removed for this trait	0.0454	0.0849	0.5342	0.5932	0.0214	0.0038	0.9877	0.0095	-0.0061	0.0076
	PBC	Diagnoses - main ICD10: I10 Essential (primary) hypertension	0	ukbb	European	SNPs from the MHC (chr6 26M~34M) region was removed for this trait	0.0866	0.1637	0.5292	0.5967	0.003	0.0017	0.9974	0.0085	0.0019	0.008
	PBC	Mean platelet volume	22139419	haemotological	European	SNPs from the MHC (chr6 26M~34M) region was removed for this trait	0.0305	0.0581	0.5248	0.5997	0.3483	0.0607	0.9699	0.0143	0.0013	0.0075
	PBC	Diagnoses - main ICD10: J34 Other disorders of nose and nasal sinuses	0	ukbb	European	SNPs from the MHC (chr6 26M~34M) region was removed for this trait	-0.0712	0.1362	-0.523	0.601	0.0033	0.0017	1.0077	0.0093	0.0035	0.0075
	PBC	Diagnoses - main ICD10: K29 Gastritis and duodenitis	0	ukbb	European	SNPs from the MHC (chr6 26M~34M) region was removed for this trait	0.0441	0.0843	0.5229	0.6011	0.0082	0.0017	1.0007	0.009	0.0068	0.0069
	PBC	Time spent watching television (TV)	0	ukbb	European	SNPs from the MHC (chr6 26M~34M) region was removed for this trait	0.0189	0.0362	0.5219	0.6017	0.1021	0.0045	1.0239	0.0153	0.0138	0.0082
	PBC	Nap during day	0	ukbb	European	SNPs from the MHC (chr6 26M~34M) region was removed for this trait	0.0227	0.0436	0.521	0.6024	0.0763	0.004	1.0246	0.0137	0.0089	0.0083
	PBC	Relative age voice broke	0	ukbb	European	SNPs from the MHC (chr6 26M~34M) region was removed for this trait	-0.0273	0.0526	-0.5197	0.6032	0.075	0.0066	1.0025	0.0114	0.001	0.0076
	PBC	Total lipids in small LDL	27005778	metabolites	European	SNPs from the MHC (chr6 26M~34M) region was removed for this trait	0.0723	0.1399	0.5169	0.6052	0.0842	0.0621	1.0092	0.026	0.0014	0.007
	PBC	Phospholipids in large HDL	27005778	metabolites	European	SNPs from the MHC (chr6 26M~34M) region was removed for this trait	-0.0522	0.1013	-0.5154	0.6063	0.1275	0.0407	1.0093	0.02	0.0045	0.0072
	PBC	Attention deficit hyperactivity disorder (GC)	27663945	psychiatric	European	SNPs from the MHC (chr6 26M~34M) region was removed for this trait	0.056	0.1099	0.5091	0.6107	0.0949	0.0347	0.9867	0.0094	0.008	0.0073
	PBC	Non-cancer illness code self-reported: polio / poliomyelitis	0	ukbb	European	SNPs from the MHC (chr6 26M~34M) region was removed for this trait	-0.073	0.1446	-0.505	0.6136	0.0025	0.0014	0.9901	0.0088	0.0139	0.007
	PBC	Total lipids in IDL	27005778	metabolites	European	SNPs from the MHC (chr6 26M~34M) region was removed for this trait	0.0799	0.1598	0.5003	0.6169	0.0608	0.0613	1.0239	0.0275	0.0016	0.0067
	PBC	Blood clot DVT bronchitis emphysema asthma rhinitis eczema allergy diagnosed by doctor: Asthma	0	ukbb	European	SNPs from the MHC (chr6 26M~34M) region was removed for this trait	-0.0328	0.0657	-0.4999	0.6172	0.0622	0.0078	0.9913	0.0237	0.0182	0.0106
	PBC	Attention deficit hyperactivity disorder (No GC)	27663945	psychiatric	European	SNPs from the MHC (chr6 26M~34M) region was removed for this trait	0.0546	0.1094	0.4992	0.6176	0.0967	0.0351	1.001	0.0095	0.0082	0.0073
	PBC	Free cholesterol	27005778	metabolites	European	SNPs from the MHC (chr6 26M~34M) region was removed for this trait	-0.0927	0.1859	-0.4989	0.6179	0.0666	0.0523	1.0217	0.0146	0.0085	0.0071
	PBC	Vitamin and mineral supplements: Vitamin B	0	ukbb	European	SNPs from the MHC (chr6 26M~34M) region was removed for this trait	-0.0524	0.1056	-0.4956	0.6202	0.0061	0.0018	1.0091	0.0093	0.005	0.007
	PBC	Concentration of large HDL particles	27005778	metabolites	European	SNPs from the MHC (chr6 26M~34M) region was removed for this trait	-0.0492	0.1001	-0.491	0.6234	0.1308	0.0416	1.0119	0.0216	0.0041	0.0073
	PBC	Average weekly champagne plus white wine intake	0	ukbb	European	SNPs from the MHC (chr6 26M~34M) region was removed for this trait	0.0302	0.0616	0.4897	0.6243	0.0293	0.0032	1.0422	0.0106	-0.0154	0.0076
	PBC	Lumbar Spine bone mineral density	26367794	bone	Mixed	SNPs from the MHC (chr6 26M~34M) region was removed for this trait	-0.0325	0.0674	-0.4828	0.6292	0.1412	0.0207	0.9687	0.0118	0.0065	0.0067
	PBC	Mouth/teeth dental problems: Toothache	0	ukbb	European	SNPs from the MHC (chr6 26M~34M) region was removed for this trait	0.0404	0.0838	0.4819	0.6299	0.0088	0.0019	0.9993	0.0103	0.0033	0.0069
	PBC	Free cholesterol in medium HDL	27005778	metabolites	European	SNPs from the MHC (chr6 26M~34M) region was removed for this trait	-0.0671	0.1424	-0.4712	0.6375	0.0613	0.0298	1.0045	0.0119	0.0055	0.0071
	PBC	Cholesterol esters in medium LDL	27005778	metabolites	European	SNPs from the MHC (chr6 26M~34M) region was removed for this trait	0.0746	0.159	0.4693	0.6389	0.0714	0.0713	1.0148	0.0316	0.0024	0.0071
	PBC	Total lipids in medium HDL	27005778	metabolites	European	SNPs from the MHC (chr6 26M~34M) region was removed for this trait	-0.0699	0.1496	-0.467	0.6405	0.0634	0.0332	1.001	0.0109	0.0045	0.0072
	PBC	Diagnoses - main ICD10: M23 Internal derangement of knee	0	ukbb	European	SNPs from the MHC (chr6 26M~34M) region was removed for this trait	0.0344	0.0737	0.4665	0.6408	0.0094	0.0023	0.9935	0.0103	-0.0005	0.0063
	PBC	Free cholesterol in large HDL	27005778	metabolites	European	SNPs from the MHC (chr6 26M~34M) region was removed for this trait	-0.0457	0.099	-0.462	0.6441	0.1085	0.0375	1.0182	0.02	0.0049	0.0071
	PBC	Amyotrophic lateral sclerosis	27455348	neurological	European	SNPs from the MHC (chr6 26M~34M) region was removed for this trait	-0.0524	0.1135	-0.4619	0.6442	0.0575	0.0152	0.9861	0.0084	0.0657	0.0071
	PBC	Family relationship satisfaction	0	ukbb	European	SNPs from the MHC (chr6 26M~34M) region was removed for this trait	0.027	0.0589	0.4595	0.6459	0.0586	0.0061	0.9969	0.01	-0.0042	0.0069
	PBC	Noisy workplace	0	ukbb	European	SNPs from the MHC (chr6 26M~34M) region was removed for this trait	0.025	0.0545	0.458	0.6469	0.0655	0.007	1.0184	0.0104	0.003	0.0069
	PBC	Duration of walks	0	ukbb	European	SNPs from the MHC (chr6 26M~34M) region was removed for this trait	0.0198	0.0434	0.4579	0.6471	0.0478	0.0033	0.9929	0.0121	0.0055	0.0072
	PBC	Diagnoses - main ICD10: K21 Gastro-oesophageal reflux disease	0	ukbb	European	SNPs from the MHC (chr6 26M~34M) region was removed for this trait	0.0479	0.1048	0.4571	0.6476	0.0063	0.0016	1.0027	0.0092	0.0081	0.0076
	PBC	Diagnoses - main ICD10: O75 Other complications of labour and delivery not elsewhere classified	0	ukbb	European	SNPs from the MHC (chr6 26M~34M) region was removed for this trait	-0.046	0.1025	-0.4494	0.6532	0.0044	0.0015	0.9749	0.0078	-0.0026	0.007
	PBC	Most recent bowel cancer screening	0	ukbb	European	SNPs from the MHC (chr6 26M~34M) region was removed for this trait	-0.0771	0.1723	-0.4477	0.6544	0.0096	0.0071	1.0195	0.0091	0.0107	0.007
	PBC	Non-cancer illness code self-reported: asthma	0	ukbb	European	SNPs from the MHC (chr6 26M~34M) region was removed for this trait	-0.0296	0.0663	-0.4465	0.6552	0.0625	0.008	0.9935	0.0237	0.017	0.0106
	PBC	Squamous cell lung cancer	27488534	cancer	European	SNPs from the MHC (chr6 26M~34M) region was removed for this trait	-0.0547	0.1228	-0.4455	0.656	0.0291	0.0137	1.019	0.0081	0.0436	0.0076
	PBC	Diagnoses - main ICD10: N20 Calculus of kidney and ureter	0	ukbb	European	SNPs from the MHC (chr6 26M~34M) region was removed for this trait	-0.0381	0.0866	-0.4395	0.6603	0.0082	0.0017	1.0058	0.0092	0.0026	0.0076
	PBC	Major depressive disorder	22472876	psychiatric	European	SNPs from the MHC (chr6 26M~34M) region was removed for this trait	0.0338	0.077	0.4385	0.661	0.1828	0.0315	0.9979	0.0078	0.0064	0.0067
	PBC	Free cholesterol in IDL	27005778	metabolites	European	SNPs from the MHC (chr6 26M~34M) region was removed for this trait	0.0718	0.1644	0.4368	0.6623	0.0574	0.0585	1.026	0.0293	0.0038	0.0069
	PBC	Illnesses of siblings: Stroke	0	ukbb	European	SNPs from the MHC (chr6 26M~34M) region was removed for this trait	0.0544	0.128	0.4248	0.671	0.0051	0.0024	1.0051	0.0094	0.0005	0.007
	PBC	Number of pregnancy terminations	0	ukbb	European	SNPs from the MHC (chr6 26M~34M) region was removed for this trait	-0.0356	0.0837	-0.4248	0.671	0.0584	0.0111	1.0075	0.0094	0.0108	0.0076
	PBC	Total lipids in large HDL	27005778	metabolites	European	SNPs from the MHC (chr6 26M~34M) region was removed for this trait	-0.0419	0.0988	-0.4237	0.6718	0.1314	0.0417	1.0124	0.0213	0.0036	0.0072
	PBC	Serum total cholesterol	27005778	metabolites	European	SNPs from the MHC (chr6 26M~34M) region was removed for this trait	0.072	0.17	0.4235	0.6719	0.0584	0.052	1.0215	0.0232	0.003	0.0069
	PBC	Diagnoses - main ICD10: R55 Syncope and collapse	0	ukbb	European	SNPs from the MHC (chr6 26M~34M) region was removed for this trait	0.0448	0.1058	0.4233	0.6721	0.0052	0.0016	1.0042	0.0092	0.0037	0.0068
	PBC	Concentration of medium LDL particles	27005778	metabolites	European	SNPs from the MHC (chr6 26M~34M) region was removed for this trait	0.0644	0.1522	0.4228	0.6724	0.0734	0.0682	1.0147	0.0299	0.0026	0.007
	PBC	Diagnoses - main ICD10: K35 Acute appendicitis	0	ukbb	European	SNPs from the MHC (chr6 26M~34M) region was removed for this trait	0.0576	0.1363	0.4222	0.6729	0.003	0.0016	0.998	0.0093	0.0051	0.0071
	PBC	Former alcohol drinker	0	ukbb	European	SNPs from the MHC (chr6 26M~34M) region was removed for this trait	0.03	0.0713	0.421	0.6738	0.146	0.0284	0.9867	0.0095	0.0009	0.007
	PBC	Average weekly fortified wine intake	0	ukbb	European	SNPs from the MHC (chr6 26M~34M) region was removed for this trait	-0.0354	0.0852	-0.416	0.6774	0.0123	0.0025	1.0175	0.0084	0.0025	0.0074
	PBC	Whole body fat-free mass	0	ukbb	European	SNPs from the MHC (chr6 26M~34M) region was removed for this trait	0.0128	0.0308	0.4144	0.6786	0.2929	0.0155	1.0613	0.0403	-0.0161	0.0106
	PBC	Diagnoses - main ICD10: C50 Malignant neoplasm of breast	0	ukbb	European	SNPs from the MHC (chr6 26M~34M) region was removed for this trait	-0.0343	0.0831	-0.4123	0.6801	0.0098	0.0019	1.0045	0.0111	0.0107	0.0074
	PBC	Distance between home and job workplace	0	ukbb	European	SNPs from the MHC (chr6 26M~34M) region was removed for this trait	0.0428	0.104	0.4114	0.6808	0.0115	0.0036	0.9995	0.0091	-0.0027	0.007
	PBC	Forced expiratory volume in 1 second (FEV1)/Forced Vital capacity(FVC)	26635082	lung_function	European	SNPs from the MHC (chr6 26M~34M) region was removed for this trait	-0.0291	0.0711	-0.4099	0.6819	0.1135	0.0176	0.9766	0.0097	0.0101	0.0068
	PBC	Phenylalanine	27005778	metabolites	European	SNPs from the MHC (chr6 26M~34M) region was removed for this trait	0.065	0.1586	0.4095	0.6822	0.0394	0.0258	1.0078	0.0088	0.0059	0.0074
	PBC	Concentration of medium HDL particles	27005778	metabolites	European	SNPs from the MHC (chr6 26M~34M) region was removed for this trait	-0.0564	0.1392	-0.4051	0.6854	0.0705	0.033	0.9978	0.0103	0.004	0.0071
	PBC	Cancer code self-reported: malignant melanoma	0	ukbb	European	SNPs from the MHC (chr6 26M~34M) region was removed for this trait	-0.0443	0.1094	-0.4046	0.6857	0.0053	0.0018	0.9902	0.0094	-0.0069	0.0067
	PBC	Reason for glasses/contact lenses: For short-sightedness i.e. only or mainly for distance viewing such as driving cinema etc (called myopia)	0	ukbb	European	SNPs from the MHC (chr6 26M~34M) region was removed for this trait	0.0223	0.056	0.398	0.6907	0.0244	0.0025	1.1189	0.0116	-0.0022	0.0074
	PBC	Whole body water mass	0	ukbb	European	SNPs from the MHC (chr6 26M~34M) region was removed for this trait	0.0122	0.0308	0.3975	0.691	0.2933	0.0154	1.0586	0.04	-0.016	0.0106
	PBC	Non-cancer illness code self-reported: migraine	0	ukbb	European	SNPs from the MHC (chr6 26M~34M) region was removed for this trait	0.0237	0.06	0.3959	0.6922	0.0177	0.0023	1.008	0.011	0.0012	0.0072
	PBC	Concentration of large LDL particles	27005778	metabolites	European	SNPs from the MHC (chr6 26M~34M) region was removed for this trait	0.064	0.1619	0.3955	0.6925	0.0633	0.0714	1.021	0.032	0.0031	0.0069
	PBC	Cholesterol esters in large HDL	27005778	metabolites	European	SNPs from the MHC (chr6 26M~34M) region was removed for this trait	-0.0394	0.0997	-0.3954	0.6926	0.1254	0.0416	1.0123	0.0204	0.0031	0.0072
	PBC	Height; Females at age 10 and males at age 12	23449627	anthropometric	European	SNPs from the MHC (chr6 26M~34M) region was removed for this trait	-0.0239	0.0604	-0.3951	0.6927	0.4759	0.0576	0.941	0.0106	-0.0005	0.0068
	PBC	Phospholipids in medium HDL	27005778	metabolites	European	SNPs from the MHC (chr6 26M~34M) region was removed for this trait	-0.0546	0.1381	-0.3952	0.6927	0.0609	0.0299	1.0021	0.011	0.0042	0.007
	PBC	Illnesses of siblings: None of the above (group 2)	0	ukbb	European	SNPs from the MHC (chr6 26M~34M) region was removed for this trait	-0.0322	0.0816	-0.3939	0.6936	0.0108	0.0022	0.9949	0.0098	-0.0027	0.0065
	PBC	Concentration of very large HDL particles	27005778	metabolites	European	SNPs from the MHC (chr6 26M~34M) region was removed for this trait	0.0452	0.1149	0.3935	0.694	0.0703	0.0356	1.0104	0.0209	-0.0019	0.006
	PBC	Diagnoses - main ICD10: M54 Dorsalgia	0	ukbb	European	SNPs from the MHC (chr6 26M~34M) region was removed for this trait	0.0347	0.0883	0.3935	0.694	0.0092	0.0018	1.0049	0.0097	0.0004	0.0073
	PBC	Blood clot DVT bronchitis emphysema asthma rhinitis eczema allergy diagnosed by doctor: Emphysema/chronic bronchitis	0	ukbb	European	SNPs from the MHC (chr6 26M~34M) region was removed for this trait	0.0294	0.0748	0.3928	0.6945	0.014	0.0019	0.9703	0.0101	0.0123	0.0069
	PBC	Number of full sisters	0	ukbb	European	SNPs from the MHC (chr6 26M~34M) region was removed for this trait	-0.0241	0.0617	-0.3907	0.696	0.0184	0.0021	1.0385	0.0099	0.0053	0.0074
	PBC	Underlying (primary) cause of death: ICD10: E85.4 Organ-limited amyloidosis	0	ukbb	European	SNPs from the MHC (chr6 26M~34M) region was removed for this trait	0.1044	0.2713	0.3848	0.7004	0.0384	0.0709	1.0026	0.0103	-0.0037	0.0067
	PBC	Sodium in urine	0	ukbb	European	SNPs from the MHC (chr6 26M~34M) region was removed for this trait	0.0145	0.0379	0.382	0.7024	0.0739	0.0037	0.9975	0.013	-0.0044	0.0077
	PBC	Work/job satisfaction	0	ukbb	European	SNPs from the MHC (chr6 26M~34M) region was removed for this trait	-0.0281	0.0737	-0.3813	0.703	0.0486	0.0079	1.0034	0.0086	-0.0047	0.0065
	PBC	Pain type(s) experienced in last month: Neck or shoulder pain	0	ukbb	European	SNPs from the MHC (chr6 26M~34M) region was removed for this trait	0.0175	0.0464	0.3765	0.7066	0.0338	0.0024	1.011	0.0111	0.006	0.0078
	PBC	Arm predicted mass (left)	0	ukbb	European	SNPs from the MHC (chr6 26M~34M) region was removed for this trait	0.0117	0.0313	0.3738	0.7086	0.2689	0.0136	1.0424	0.0356	-0.0124	0.0102
	PBC	Platelet count	22139419	haemotological	European	SNPs from the MHC (chr6 26M~34M) region was removed for this trait	-0.0219	0.059	-0.3711	0.7105	0.1203	0.0133	0.9861	0.0114	0.0085	0.0074
	PBC	Omega-3 fatty acids	27005778	metabolites	European	SNPs from the MHC (chr6 26M~34M) region was removed for this trait	-0.0403	0.1089	-0.3701	0.7113	0.1517	0.0509	0.9879	0.0103	0.0002	0.0068
	PBC	Free cholesterol in very large HDL	27005778	metabolites	European	SNPs from the MHC (chr6 26M~34M) region was removed for this trait	-0.057	0.1546	-0.3684	0.7126	0.046	0.033	1.0262	0.0193	0.0024	0.0065
	PBC	Total lipids in large LDL	27005778	metabolites	European	SNPs from the MHC (chr6 26M~34M) region was removed for this trait	0.0605	0.1652	0.3665	0.714	0.0634	0.0741	1.0199	0.0332	0.0035	0.007
	PBC	Non-cancer illness code self-reported: glaucoma	0	ukbb	European	SNPs from the MHC (chr6 26M~34M) region was removed for this trait	-0.0245	0.0672	-0.3648	0.7152	0.0131	0.0022	0.9966	0.0104	0.0089	0.007
	PBC	Pain type(s) experienced in last month: Hip pain	0	ukbb	European	SNPs from the MHC (chr6 26M~34M) region was removed for this trait	-0.017	0.0468	-0.3646	0.7154	0.0257	0.002	0.9965	0.0093	0.0036	0.0075
	PBC	Total lipids in medium LDL	27005778	metabolites	European	SNPs from the MHC (chr6 26M~34M) region was removed for this trait	0.0557	0.153	0.3639	0.7159	0.0738	0.0707	1.0139	0.0312	0.0029	0.007
	PBC	Hair/balding pattern: Pattern 4	0	ukbb	European	SNPs from the MHC (chr6 26M~34M) region was removed for this trait	0.0158	0.0438	0.3618	0.7175	0.1727	0.0219	1.0722	0.0338	-0.0043	0.0092
	PBC	Mean Accumbens	25607358	brain_volume	European	SNPs from the MHC (chr6 26M~34M) region was removed for this trait	0.0433	0.1225	0.3537	0.7236	0.098	0.0485	0.976	0.0096	0.0057	0.0061
	PBC	Smoking/smokers in household	0	ukbb	European	SNPs from the MHC (chr6 26M~34M) region was removed for this trait	0.0245	0.0695	0.3518	0.725	0.0129	0.0025	0.9912	0.0108	-0.003	0.0073
	PBC	Mineral and other dietary supplements: Zinc	0	ukbb	European	SNPs from the MHC (chr6 26M~34M) region was removed for this trait	-0.0232	0.0662	-0.3508	0.7258	0.0107	0.0019	0.9883	0.0094	0.0054	0.006
	PBC	Getting up in morning	0	ukbb	European	SNPs from the MHC (chr6 26M~34M) region was removed for this trait	-0.0129	0.0371	-0.3487	0.7273	0.0668	0.0038	1.0308	0.0151	-0.0011	0.0078
	PBC	Arm fat-free mass (left)	0	ukbb	European	SNPs from the MHC (chr6 26M~34M) region was removed for this trait	0.0109	0.0315	0.3459	0.7295	0.2689	0.0136	1.0454	0.0354	-0.0108	0.0102
	PBC	Cholesterol esters in large LDL	27005778	metabolites	European	SNPs from the MHC (chr6 26M~34M) region was removed for this trait	0.0569	0.1646	0.3457	0.7296	0.0661	0.0745	1.018	0.0334	0.0038	0.0071
	PBC	Celiac disease	20190752	autoimmune	European	SNPs from the MHC (chr6 26M~34M) region was removed for this trait	-0.0425	0.1236	-0.3438	0.731	0.2648	0.0638	1.0849	0.0163	0.1196	0.0117
	PBC	Ferritin	25352340	metal	European	SNPs from the MHC (chr6 26M~34M) region was removed for this trait	0.0328	0.0956	0.3434	0.7313	0.0988	0.034	1.0267	0.0125	-0.0039	0.008
	PBC	Diagnoses - main ICD10: K80 Cholelithiasis	0	ukbb	European	SNPs from the MHC (chr6 26M~34M) region was removed for this trait	-0.0307	0.0898	-0.3415	0.7327	0.0097	0.0022	1.0274	0.0138	0.0123	0.0074
	PBC	Diagnoses - main ICD10: K57 Diverticular disease of intestine	0	ukbb	European	SNPs from the MHC (chr6 26M~34M) region was removed for this trait	0.0247	0.074	0.3339	0.7385	0.012	0.0018	1.0091	0.0088	0.0029	0.0073
	PBC	Mean Thalamus	25607358	brain_volume	European	SNPs from the MHC (chr6 26M~34M) region was removed for this trait	0.0333	0.1	0.3326	0.7394	0.1628	0.044	0.9779	0.0088	0.0019	0.007
	PBC	Worry too long after embarrassment	0	ukbb	European	SNPs from the MHC (chr6 26M~34M) region was removed for this trait	0.0136	0.0414	0.3297	0.7416	0.0644	0.0039	1.0048	0.014	-0.0034	0.0075
	PBC	Mineral and other dietary supplements: Selenium	0	ukbb	European	SNPs from the MHC (chr6 26M~34M) region was removed for this trait	-0.0321	0.0978	-0.3285	0.7425	0.0063	0.0018	0.9961	0.0096	0.0028	0.0065
	PBC	Apolipoprotein A-I	27005778	metabolites	European	SNPs from the MHC (chr6 26M~34M) region was removed for this trait	-0.0452	0.1383	-0.327	0.7437	0.0819	0.0397	1.0041	0.0164	0.0049	0.007
	PBC	Alanine	27005778	metabolites	European	SNPs from the MHC (chr6 26M~34M) region was removed for this trait	0.0319	0.0992	0.3212	0.748	0.0948	0.0344	1.0084	0.0111	0.0035	0.0071
	PBC	Duration of light DIY	0	ukbb	European	SNPs from the MHC (chr6 26M~34M) region was removed for this trait	0.0214	0.0667	0.3211	0.7481	0.0362	0.0042	0.9952	0.0106	0.0012	0.0072
	PBC	Own birth weight	31043758	anthropometric	Mixed	SNPs from the MHC (chr6 26M~34M) region was removed for this trait	0.0125	0.0391	0.3198	0.7491	0.0949	0.0062	1.0434	0.0189	-0.0005	0.0082
	PBC	Phospholipids in IDL	27005778	metabolites	European	SNPs from the MHC (chr6 26M~34M) region was removed for this trait	0.0503	0.1573	0.3196	0.7492	0.0538	0.0562	1.0238	0.0277	0.0038	0.0068
	PBC	Total cholesterol in IDL	27005778	metabolites	European	SNPs from the MHC (chr6 26M~34M) region was removed for this trait	0.0561	0.1765	0.3176	0.7508	0.056	0.0663	1.0255	0.0298	0.0034	0.0069
	PBC	Number of full brothers	0	ukbb	European	SNPs from the MHC (chr6 26M~34M) region was removed for this trait	0.0198	0.0638	0.3101	0.7565	0.0214	0.002	1.0115	0.0093	0.0061	0.0074
	PBC	Arm predicted mass (right)	0	ukbb	European	SNPs from the MHC (chr6 26M~34M) region was removed for this trait	0.0099	0.0321	0.3079	0.7582	0.2694	0.0138	1.0358	0.0371	-0.0138	0.0105
	PBC	Ever had hysterectomy (womb removed)	0	ukbb	European	SNPs from the MHC (chr6 26M~34M) region was removed for this trait	0.0234	0.0763	0.3065	0.7592	0.0223	0.0039	0.9964	0.01	0.0002	0.0071
	PBC	Non-cancer illness code self-reported: nasal polyps	0	ukbb	European	SNPs from the MHC (chr6 26M~34M) region was removed for this trait	0.0357	0.1171	0.305	0.7604	0.0056	0.002	1.0037	0.0094	-0.004	0.0075
	PBC	Illness injury bereavement stress in last 2 years: Serious illness injury or assault of a close relative	0	ukbb	European	SNPs from the MHC (chr6 26M~34M) region was removed for this trait	-0.0199	0.0653	-0.304	0.7611	0.0122	0.0019	0.9997	0.009	-0.0023	0.0068
	PBC	Maximum workload during fitness test	0	ukbb	European	SNPs from the MHC (chr6 26M~34M) region was removed for this trait	-0.0236	0.0783	-0.3012	0.7633	0.055	0.0126	1.0003	0.0096	-0.0027	0.0067
	PBC	Diagnoses - main ICD10: K60 Fissure and fistula of anal and rectal regions	0	ukbb	European	SNPs from the MHC (chr6 26M~34M) region was removed for this trait	-0.0268	0.0893	-0.2997	0.7644	0.0079	0.0016	0.969	0.0081	0.0046	0.0069
	PBC	Had major operations	0	ukbb	European	SNPs from the MHC (chr6 26M~34M) region was removed for this trait	0.0214	0.0723	0.2954	0.7677	0.0263	0.0043	1.0029	0.011	0.0055	0.0071
	PBC	Illnesses of mother: None of the above (group 1)	0	ukbb	European	SNPs from the MHC (chr6 26M~34M) region was removed for this trait	-0.0202	0.0697	-0.2901	0.7717	0.0178	0.0022	1.0075	0.0102	-0.0078	0.0077
	PBC	Hair/balding pattern: Pattern 2	0	ukbb	European	SNPs from the MHC (chr6 26M~34M) region was removed for this trait	-0.0188	0.0648	-0.2895	0.7722	0.0525	0.0072	1.0278	0.0159	0.0043	0.0084
	PBC	Irritability	0	ukbb	European	SNPs from the MHC (chr6 26M~34M) region was removed for this trait	0.0116	0.0401	0.2881	0.7732	0.0662	0.0046	0.9871	0.0154	0.0054	0.0078
	PBC	Diagnoses - main ICD10: M70 Soft tissue disorders related to use overuse and pressure	0	ukbb	European	SNPs from the MHC (chr6 26M~34M) region was removed for this trait	0.0339	0.1182	0.2872	0.7739	0.0044	0.0017	0.9869	0.0094	0.0025	0.007
	PBC	Chronotype	27494321	sleeping	European	SNPs from the MHC (chr6 26M~34M) region was removed for this trait	0.0136	0.0479	0.2846	0.7759	0.1018	0.0072	1.0072	0.0111	0.0026	0.0075
	PBC	Arm fat-free mass (right)	0	ukbb	European	SNPs from the MHC (chr6 26M~34M) region was removed for this trait	0.0091	0.0323	0.2827	0.7774	0.2698	0.0139	1.0341	0.0371	-0.0127	0.0107
	PBC	Fractured bone site(s): Wrist	0	ukbb	European	SNPs from the MHC (chr6 26M~34M) region was removed for this trait	0.0279	0.0993	0.2813	0.7785	0.0056	0.0019	1.0127	0.0095	0.0013	0.0068
	PBC	Attention deficit hyperactivity disorder	20732625	psychiatric	European	SNPs from the MHC (chr6 26M~34M) region was removed for this trait	0.0288	0.1026	0.2802	0.7793	0.3491	0.117	0.9984	0.0099	0.0012	0.0068
	PBC	Comparative height size at age 10	0	ukbb	European	SNPs from the MHC (chr6 26M~34M) region was removed for this trait	-0.0088	0.0318	-0.2765	0.7822	0.2467	0.0169	1.0643	0.0556	-0.0044	0.0099
	PBC	Hair/balding pattern: Pattern 3	0	ukbb	European	SNPs from the MHC (chr6 26M~34M) region was removed for this trait	0.0173	0.063	0.2751	0.7832	0.0611	0.016	0.997	0.0264	-0.0061	0.0079
	PBC	Forced expiratory volume in 1 second (FEV1)/Forced Vital capacity(FVC)	28166213	lung_function	European	SNPs from the MHC (chr6 26M~34M) region was removed for this trait	0.0142	0.0518	0.2737	0.7843	0.2654	0.0251	0.9667	0.0127	-0.0073	0.008
	PBC	Number of depression episodes	0	ukbb	European	SNPs from the MHC (chr6 26M~34M) region was removed for this trait	-0.0328	0.1199	-0.2732	0.7847	0.0397	0.0149	0.993	0.0094	0.0049	0.0071
	PBC	Non-cancer illness code self-reported: depression	0	ukbb	European	SNPs from the MHC (chr6 26M~34M) region was removed for this trait	0.0167	0.0614	0.2712	0.7862	0.0183	0.0019	0.9978	0.0093	0.0044	0.0073
	PBC	Smoking Cessation	30617275	smoking_behaviour	European	SNPs from the MHC (chr6 26M~34M) region was removed for this trait	-0.0327	0.1221	-0.2682	0.7886	0.0084	0.0031	0.9846	0.0243	0.0059	0.0187
	PBC	Illnesses of siblings: Severe depression	0	ukbb	European	SNPs from the MHC (chr6 26M~34M) region was removed for this trait	0.023	0.0862	0.2663	0.79	0.0129	0.0022	1.011	0.0098	0.0069	0.0074
	PBC	Reason for reducing amount of alcohol drunk: Health precaution	0	ukbb	European	SNPs from the MHC (chr6 26M~34M) region was removed for this trait	-0.0173	0.0667	-0.2598	0.795	0.0446	0.0053	0.9953	0.0096	0.0057	0.0072
	PBC	Forced vital capacity	0	lung_function	European	SNPs from the MHC (chr6 26M~34M) region was removed for this trait	-0.0151	0.0584	-0.2587	0.7959	0.1199	0.0116	0.986	0.012	-0.0105	0.0075
	PBC	Total cholesterol in medium LDL	27005778	metabolites	European	SNPs from the MHC (chr6 26M~34M) region was removed for this trait	0.0425	0.1651	0.2576	0.7967	0.0603	0.0671	1.0164	0.0333	0.0042	0.0072
	PBC	Medication for cholesterol blood pressure or diabetes: Insulin	0	ukbb	European	SNPs from the MHC (chr6 26M~34M) region was removed for this trait	0.0382	0.1497	0.255	0.7988	0.0094	0.0041	1.0112	0.0097	0.0081	0.0078
	PBC	Acetate	27005778	metabolites	European	SNPs from the MHC (chr6 26M~34M) region was removed for this trait	-0.029	0.1138	-0.2544	0.7992	0.0606	0.0233	1.0007	0.0092	-0.0058	0.0062
	PBC	Used an inhaler for chest within last hour	0	ukbb	European	SNPs from the MHC (chr6 26M~34M) region was removed for this trait	0.0314	0.1236	0.254	0.7995	0.0038	0.0019	1.007	0.0096	-0.0014	0.0077
	PBC	Diagnoses - main ICD10: S09 Other and unspecified injuries of head	0	ukbb	European	SNPs from the MHC (chr6 26M~34M) region was removed for this trait	0.0287	0.1139	0.2522	0.8009	0.0043	0.002	0.9943	0.0099	0.0009	0.0072
	PBC	Vitamin and mineral supplements: Vitamin E	0	ukbb	European	SNPs from the MHC (chr6 26M~34M) region was removed for this trait	-0.0211	0.0837	-0.2517	0.8012	0.0078	0.0018	0.9891	0.0091	0.0035	0.0067
	PBC	Illnesses of father: Chronic bronchitis/emphysema	0	ukbb	European	SNPs from the MHC (chr6 26M~34M) region was removed for this trait	-0.0163	0.0649	-0.2512	0.8016	0.0169	0.0025	1.0117	0.0105	0.0081	0.0069
	PBC	Mean Caudate	25607358	brain_volume	European	SNPs from the MHC (chr6 26M~34M) region was removed for this trait	-0.0207	0.0827	-0.251	0.8018	0.2384	0.0423	0.9606	0.0086	-0.0036	0.0065
	PBC	Tinnitus: Yes now some of the time	0	ukbb	European	SNPs from the MHC (chr6 26M~34M) region was removed for this trait	0.0357	0.1432	0.2494	0.803	0.0076	0.0051	1.0035	0.0086	-0.0021	0.0063
	PBC	Diagnoses - main ICD10: M72 Fibroblastic disorders	0	ukbb	European	SNPs from the MHC (chr6 26M~34M) region was removed for this trait	0.0189	0.0758	0.2492	0.8032	0.0143	0.0025	0.9918	0.012	-0.0047	0.0073
	PBC	Total cholesterol in LDL	27005778	metabolites	European	SNPs from the MHC (chr6 26M~34M) region was removed for this trait	0.0422	0.1699	0.2482	0.804	0.0599	0.0718	1.0179	0.0355	0.0037	0.0074
	PBC	Back pain for 3+ months	0	ukbb	European	SNPs from the MHC (chr6 26M~34M) region was removed for this trait	-0.0179	0.0725	-0.2473	0.8047	0.0386	0.0072	0.9885	0.0087	0.0065	0.0063
	PBC	Heart rate	23583979	haemotological	Mixed	SNPs from the MHC (chr6 26M~34M) region was removed for this trait	-0.0125	0.0507	-0.2467	0.8052	0.0923	0.0127	0.9933	0.012	0.0099	0.007
	PBC	Type of tobacco previously smoked: Cigars or pipes	0	ukbb	European	SNPs from the MHC (chr6 26M~34M) region was removed for this trait	-0.0311	0.1261	-0.2463	0.8054	0.0135	0.0062	1.0007	0.0081	-0.0127	0.0066
	PBC	Mean diameter for VLDL particles	27005778	metabolites	European	SNPs from the MHC (chr6 26M~34M) region was removed for this trait	-0.0214	0.088	-0.2432	0.8078	0.1547	0.0466	0.9904	0.0122	0.0019	0.0069
	PBC	Non-cancer illness code self-reported: hyperthyroidism/thyrotoxicosis	0	ukbb	European	SNPs from the MHC (chr6 26M~34M) region was removed for this trait	-0.0203	0.0842	-0.2405	0.8099	0.0111	0.0039	0.9961	0.0121	0.0121	0.0073
	PBC	Home area population density - urban or rural: Scotland - Large Urban Area	0	ukbb	European	SNPs from the MHC (chr6 26M~34M) region was removed for this trait	0.0237	0.0993	0.2384	0.8115	0.0138	0.004	2.128	0.0211	-0.0102	0.0104
	PBC	Adopted as a child	0	ukbb	European	SNPs from the MHC (chr6 26M~34M) region was removed for this trait	-0.0243	0.1037	-0.2346	0.8145	0.0047	0.0016	1.0093	0.0089	-4.8233e-05	0.007
	PBC	Chest pain or discomfort	0	ukbb	European	SNPs from the MHC (chr6 26M~34M) region was removed for this trait	0.0102	0.0445	0.2293	0.8187	0.0333	0.0026	1.01	0.0121	0.0127	0.007
	PBC	Age at Menopause	26414677	reproductive	European	SNPs from the MHC (chr6 26M~34M) region was removed for this trait	-0.0143	0.063	-0.2265	0.8209	0.1163	0.0176	1.0004	0.0179	0.0058	0.0076
	PBC	Fathers age at death	27015805	aging	European	SNPs from the MHC (chr6 26M~34M) region was removed for this trait	-0.0163	0.073	-0.2231	0.8235	0.0346	0.0086	1.0233	0.0103	-0.0077	0.0059
	PBC	Mean Pallidum	25607358	brain_volume	European	SNPs from the MHC (chr6 26M~34M) region was removed for this trait	0.0225	0.1027	0.2196	0.8262	0.1216	0.0511	0.985	0.0101	-0.0029	0.0067
	PBC	Obesity class 1	23563607	anthropometric	European	SNPs from the MHC (chr6 26M~34M) region was removed for this trait	0.0099	0.0457	0.2177	0.8276	0.2154	0.0136	1.0203	0.0161	0.0232	0.0088
	PBC	Current employment status: Looking after home and/or family	0	ukbb	European	SNPs from the MHC (chr6 26M~34M) region was removed for this trait	-0.0207	0.095	-0.2178	0.8276	0.0061	0.0017	0.9994	0.0086	0.0018	0.0061
	PBC	Total cholesterol in very large HDL	27005778	metabolites	European	SNPs from the MHC (chr6 26M~34M) region was removed for this trait	-0.0406	0.1864	-0.2178	0.8276	0.0315	0.0305	1.0238	0.0162	0.001	0.0065
	PBC	Non-cancer illness code self-reported: hypopituitarism	0	ukbb	European	SNPs from the MHC (chr6 26M~34M) region was removed for this trait	0.1802	0.8281	0.2176	0.8278	0.0004	0.0014	0.9906	0.0084	0.0004	0.0066
	PBC	Doctor diagnosed asthma	0	ukbb	European	SNPs from the MHC (chr6 26M~34M) region was removed for this trait	-0.0168	0.0779	-0.2159	0.829	0.0862	0.0129	0.9754	0.0118	0.0018	0.0079
	PBC	Potassium in urine	0	ukbb	European	SNPs from the MHC (chr6 26M~34M) region was removed for this trait	-0.0096	0.0449	-0.215	0.8298	0.0443	0.0027	1.0088	0.012	-0.0032	0.0077
	PBC	Neuroticism	27089181	personality	European	SNPs from the MHC (chr6 26M~34M) region was removed for this trait	0.011	0.0513	0.2142	0.8304	0.0885	0.009	0.9741	0.0179	0.0025	0.0091
	PBC	Bipolar disorder	21926972	psychiatric	European	SNPs from the MHC (chr6 26M~34M) region was removed for this trait	0.0122	0.0583	0.2091	0.8344	0.444	0.048	1.0191	0.0116	0.0435	0.0077
	PBC	Diagnoses - main ICD10: G47 Sleep disorders	0	ukbb	European	SNPs from the MHC (chr6 26M~34M) region was removed for this trait	0.0221	0.1073	0.2062	0.8366	0.0058	0.0018	0.9945	0.0095	0.0038	0.007
	PBC	Non-cancer illness code self-reported: joint disorder	0	ukbb	European	SNPs from the MHC (chr6 26M~34M) region was removed for this trait	-0.034	0.1651	-0.2059	0.8369	0.0019	0.0016	0.991	0.0092	0.0048	0.0065
	PBC	2hr glucose adjusted for BMI	20081857	glycemic	European	SNPs from the MHC (chr6 26M~34M) region was removed for this trait	0.0231	0.113	0.2048	0.8377	0.1044	0.0414	0.9929	0.0092	0.0066	0.0067
	PBC	Free cholesterol to esterified cholesterol ratio	27005778	metabolites	European	SNPs from the MHC (chr6 26M~34M) region was removed for this trait	0.0521	0.2558	0.2037	0.8386	0.0425	0.0646	1.0111	0.0175	0.0039	0.0073
	PBC	Femoral neck bone mineral density	22504420	bone	Mixed	SNPs from the MHC (chr6 26M~34M) region was removed for this trait	0.0109	0.0549	0.1986	0.8426	0.3137	0.0349	0.9832	0.014	-0.0068	0.0074
	PBC	Non-cancer illness code self-reported: chronic obstructive airways disease/copd	0	ukbb	European	SNPs from the MHC (chr6 26M~34M) region was removed for this trait	0.0197	0.0999	0.1976	0.8433	0.0055	0.0017	0.996	0.0085	0.0035	0.007
	PBC	Birth weight	0	ukbb	European	SNPs from the MHC (chr6 26M~34M) region was removed for this trait	-0.008	0.0408	-0.1969	0.8439	0.1112	0.0073	1.0238	0.0159	0.0024	0.0079
	PBC	HDL cholesterol	20686565	lipids	European	SNPs from the MHC (chr6 26M~34M) region was removed for this trait	0.0129	0.0662	0.1954	0.8451	0.1412	0.0298	1.0496	0.0564	-0.0024	0.0094
	PBC	Current employment status: Retired	0	ukbb	European	SNPs from the MHC (chr6 26M~34M) region was removed for this trait	-0.0155	0.0793	-0.1954	0.8451	0.0082	0.0016	1.0104	0.0084	0.0047	0.0067
	PBC	Number of cigarettes currently smoked daily (current cigarette smokers)	0	ukbb	European	SNPs from the MHC (chr6 26M~34M) region was removed for this trait	-0.0173	0.092	-0.1886	0.8504	0.1025	0.0322	0.9975	0.0098	0.0025	0.0071
	PBC	Reproduciblity of spirometry measurement using ERS/ATS criteria	0	ukbb	European	SNPs from the MHC (chr6 26M~34M) region was removed for this trait	-0.0144	0.0769	-0.1867	0.8519	0.0156	0.0027	0.996	0.0106	-0.0004	0.0072
	PBC	Diagnoses - main ICD10: F43 Reaction to severe stress and adjustment disorders	0	ukbb	European	SNPs from the MHC (chr6 26M~34M) region was removed for this trait	-0.0377	0.209	-0.1806	0.8567	0.0011	0.0015	1.0053	0.0088	0.0032	0.0064
	PBC	Pulse wave reflection index	0	ukbb	European	SNPs from the MHC (chr6 26M~34M) region was removed for this trait	0.0108	0.06	0.1802	0.857	0.0565	0.0067	1.0027	0.0102	-0.0044	0.0073
	PBC	Blood clot DVT bronchitis emphysema asthma rhinitis eczema allergy diagnosed by doctor: None of the above	0	ukbb	European	SNPs from the MHC (chr6 26M~34M) region was removed for this trait	0.0096	0.0536	0.1798	0.8573	0.0817	0.0092	0.9955	0.0275	-0.0117	0.0099
	PBC	Isoleucine	27005778	metabolites	European	SNPs from the MHC (chr6 26M~34M) region was removed for this trait	-0.0251	0.1396	-0.1796	0.8575	0.0684	0.0321	0.9965	0.0105	0.0019	0.0077
	PBC	18:2 linoleic acid (LA)	27005778	metabolites	European	SNPs from the MHC (chr6 26M~34M) region was removed for this trait	0.0247	0.1405	0.1759	0.8603	0.0961	0.0614	1.014	0.0131	0.0067	0.0073
	PBC	FEV1/FVC	0	lung_function	European	SNPs from the MHC (chr6 26M~34M) region was removed for this trait	0.0056	0.0324	0.1727	0.8629	0.1915	0.0138	0.9139	0.0299	-0.0092	0.0088
	PBC	Total cholesterol in large LDL	27005778	metabolites	European	SNPs from the MHC (chr6 26M~34M) region was removed for this trait	0.0305	0.1816	0.1677	0.8668	0.0502	0.0671	1.0222	0.0341	0.0049	0.0072
	PBC	Diagnoses - main ICD10: N92 Excessive frequent and irregular menstruation	0	ukbb	European	SNPs from the MHC (chr6 26M~34M) region was removed for this trait	-0.0167	0.0996	-0.1674	0.867	0.0068	0.002	1.0028	0.01	0.013	0.0075
	PBC	Duration of vigorous activity	0	ukbb	European	SNPs from the MHC (chr6 26M~34M) region was removed for this trait	-0.0088	0.0538	-0.1628	0.8707	0.0362	0.0039	0.986	0.0107	0.0049	0.0066
	PBC	Serum creatinine (non-diabetes)	26831199	kidney	Mixed	SNPs from the MHC (chr6 26M~34M) region was removed for this trait	-0.0104	0.0653	-0.16	0.8729	0.1188	0.0159	0.9764	0.023	0.0078	0.0103
	PBC	Serum creatinine	26831199	kidney	Mixed	SNPs from the MHC (chr6 26M~34M) region was removed for this trait	0.0101	0.0648	0.1556	0.8763	0.1101	0.0142	0.9734	0.0239	-0.0002	0.0104
	PBC	Types of transport used (excluding work): Walk	0	ukbb	European	SNPs from the MHC (chr6 26M~34M) region was removed for this trait	0.0074	0.0479	0.1541	0.8775	0.0321	0.0024	1.0249	0.0103	-0.0133	0.0076
	PBC	Light smokers at least 100 smokes in lifetime	0	ukbb	European	SNPs from the MHC (chr6 26M~34M) region was removed for this trait	0.0078	0.0526	0.1484	0.882	0.0796	0.0097	0.9933	0.011	0.0036	0.0073
	PBC	Acetoacetate	27005778	metabolites	European	SNPs from the MHC (chr6 26M~34M) region was removed for this trait	-0.0139	0.0964	-0.1442	0.8854	0.0741	0.0312	0.9689	0.0097	-0.0068	0.0061
	PBC	Duration of strenuous sports	0	ukbb	European	SNPs from the MHC (chr6 26M~34M) region was removed for this trait	-0.0173	0.1249	-0.1389	0.8896	0.0338	0.0166	0.9964	0.0096	-0.0032	0.0074
	PBC	Number of children fathered	0	ukbb	European	SNPs from the MHC (chr6 26M~34M) region was removed for this trait	-0.0095	0.0689	-0.1383	0.89	0.0315	0.0043	1.0076	0.0094	0.0057	0.0074
	PBC	Free cholesterol in large LDL	27005778	metabolites	European	SNPs from the MHC (chr6 26M~34M) region was removed for this trait	0.0255	0.1861	0.1368	0.8912	0.0488	0.0695	1.0235	0.0354	0.0054	0.0072
	PBC	Mean diameter for LDL particles	27005778	metabolites	European	SNPs from the MHC (chr6 26M~34M) region was removed for this trait	-0.019	0.1396	-0.1364	0.8915	0.0728	0.0373	0.9979	0.0165	0.0021	0.0072
	PBC	Duration of moderate activity	0	ukbb	European	SNPs from the MHC (chr6 26M~34M) region was removed for this trait	-0.0075	0.0553	-0.1351	0.8925	0.0299	0.0028	1.0154	0.0101	0.0056	0.0068
	PBC	Own birth weight	31043758	anthropometric	European	SNPs from the MHC (chr6 26M~34M) region was removed for this trait	0.0052	0.0386	0.1343	0.8932	0.1001	0.0066	1.0488	0.0193	0.0014	0.008
	PBC	Diagnoses - main ICD10: R11 Nausea and vomiting	0	ukbb	European	SNPs from the MHC (chr6 26M~34M) region was removed for this trait	0.0218	0.1673	0.1304	0.8963	0.0018	0.0016	0.9901	0.0089	0.0042	0.0063
	PBC	FEV1/FVC	0	lung_function	European	SNPs from the MHC (chr6 26M~34M) region was removed for this trait	-0.0042	0.0321	-0.1302	0.8964	0.1637	0.0119	0.947	0.0313	-0.0024	0.009
	PBC	Former vs Current smoker	20418890	smoking_behaviour	European	SNPs from the MHC (chr6 26M~34M) region was removed for this trait	-0.0123	0.1015	-0.1208	0.9038	0.0573	0.0126	1.0073	0.0086	0.002	0.0073
	PBC	Underlying (primary) cause of death: ICD10: J84.1 Other interstitial pulmonary diseases with fibrosis	0	ukbb	European	SNPs from the MHC (chr6 26M~34M) region was removed for this trait	-0.014	0.1179	-0.1187	0.9055	0.1472	0.0747	0.982	0.0094	-0.0033	0.0066
	PBC	Trunk fat-free mass	0	ukbb	European	SNPs from the MHC (chr6 26M~34M) region was removed for this trait	-0.0037	0.0313	-0.1173	0.9066	0.2911	0.0163	1.0651	0.0432	-0.0154	0.0107
	PBC	Lumbar spine bone mineral density	22504420	bone	Mixed	SNPs from the MHC (chr6 26M~34M) region was removed for this trait	-0.0068	0.0584	-0.116	0.9077	0.287	0.032	1.0097	0.0136	0.0011	0.0078
	PBC	Illnesses of mother: Diabetes	0	ukbb	European	SNPs from the MHC (chr6 26M~34M) region was removed for this trait	0.007	0.0607	0.1155	0.9081	0.0209	0.0023	1.0118	0.0112	0.0009	0.0074
	PBC	Number of unsuccessful stop-smoking attempts	0	ukbb	European	SNPs from the MHC (chr6 26M~34M) region was removed for this trait	0.0087	0.0771	0.1133	0.9098	0.0596	0.0096	0.9896	0.0093	-0.0028	0.0069
	PBC	Triglycerides	20686565	lipids	European	SNPs from the MHC (chr6 26M~34M) region was removed for this trait	0.0055	0.0484	0.1133	0.9098	0.1953	0.044	0.9552	0.0282	0.0074	0.0085
	PBC	Trunk predicted mass	0	ukbb	European	SNPs from the MHC (chr6 26M~34M) region was removed for this trait	-0.0035	0.0314	-0.1123	0.9106	0.29	0.0162	1.0635	0.0429	-0.0154	0.0106
	PBC	Diagnoses - main ICD10: F31 Bipolar affective disorder	0	ukbb	European	SNPs from the MHC (chr6 26M~34M) region was removed for this trait	0.0149	0.1331	0.112	0.9108	0.0043	0.0018	0.988	0.0098	0.0055	0.0077
	PBC	Vitamin and mineral supplements: Vitamin D	0	ukbb	European	SNPs from the MHC (chr6 26M~34M) region was removed for this trait	-0.0102	0.0941	-0.108	0.914	0.0055	0.0019	1.0011	0.0095	-5.4822e-05	0.0064
	PBC	HbA1C	20858683	glycemic	European	SNPs from the MHC (chr6 26M~34M) region was removed for this trait	-0.0106	0.098	-0.108	0.914	0.0611	0.0141	1.0039	0.0093	0.0112	0.0075
	PBC	Total lipids in very large HDL	27005778	metabolites	European	SNPs from the MHC (chr6 26M~34M) region was removed for this trait	-0.0159	0.1475	-0.1079	0.9141	0.0538	0.0377	1.0312	0.0204	0.0001	0.0064
	PBC	Prospective memory result	0	ukbb	European	SNPs from the MHC (chr6 26M~34M) region was removed for this trait	0.007	0.066	0.1056	0.9159	0.0625	0.0064	1.0015	0.0107	0.0067	0.0079
	PBC	Alcohol usually taken with meals	0	ukbb	European	SNPs from the MHC (chr6 26M~34M) region was removed for this trait	0.004	0.0383	0.105	0.9164	0.1065	0.0058	1.0531	0.0119	-0.0146	0.0073
	PBC	Diagnoses - main ICD10: S66 Injury of muscle and tendon at wrist and hand level	0	ukbb	European	SNPs from the MHC (chr6 26M~34M) region was removed for this trait	-0.0261	0.2519	-0.1034	0.9176	0.0008	0.0015	1.0145	0.0089	-0.0017	0.0067
	PBC	Why stopped smoking: Health precaution	0	ukbb	European	SNPs from the MHC (chr6 26M~34M) region was removed for this trait	-0.0076	0.0741	-0.1022	0.9186	0.0484	0.0086	1.0044	0.0109	-0.006	0.007
	PBC	Non-cancer illness code self-reported: enlarged prostate	0	ukbb	European	SNPs from the MHC (chr6 26M~34M) region was removed for this trait	0.0105	0.1041	0.101	0.9195	0.0054	0.0017	1.0019	0.0094	-0.006	0.007
	PBC	Non-cancer illness code self-reported: bone disorder	0	ukbb	European	SNPs from the MHC (chr6 26M~34M) region was removed for this trait	0.0244	0.2557	0.0956	0.9238	0.0008	0.0014	1.0095	0.0081	0.0045	0.0068
	PBC	Diagnoses - main ICD10: N32 Other disorders of bladder	0	ukbb	European	SNPs from the MHC (chr6 26M~34M) region was removed for this trait	0.0117	0.1229	0.0956	0.9239	0.0035	0.0015	0.9869	0.0084	0.0009	0.0065
	PBC	Creatinine (enzymatic) in urine	0	ukbb	European	SNPs from the MHC (chr6 26M~34M) region was removed for this trait	-0.0037	0.0391	-0.0946	0.9246	0.0683	0.0035	0.9987	0.013	0.0034	0.0083
	PBC	Hearing difficulty/problems with background noise	0	ukbb	European	SNPs from the MHC (chr6 26M~34M) region was removed for this trait	-0.0039	0.0417	-0.093	0.9259	0.0499	0.0029	1.0121	0.0118	0.0094	0.0077
	PBC	Headaches for 3+ months	0	ukbb	European	SNPs from the MHC (chr6 26M~34M) region was removed for this trait	0.0071	0.0793	0.0896	0.9286	0.0467	0.0096	1.0195	0.0097	0.0026	0.0065
	PBC	Glycoprotein acetyls; mainly a1-acid glycoprotein	27005778	metabolites	European	SNPs from the MHC (chr6 26M~34M) region was removed for this trait	0.0083	0.0927	0.0893	0.9288	0.1174	0.0386	0.9843	0.0097	0.0031	0.0068
	PBC	Impedance of arm (right)	0	ukbb	European	SNPs from the MHC (chr6 26M~34M) region was removed for this trait	-0.0027	0.0304	-0.0872	0.9305	0.235	0.0103	1.0477	0.0291	0.0164	0.011
	PBC	Diagnoses - main ICD10: I84 Haemorrhoids	0	ukbb	European	SNPs from the MHC (chr6 26M~34M) region was removed for this trait	-0.0064	0.0797	-0.0799	0.9363	0.0088	0.002	0.9995	0.0106	0.0073	0.0067
	PBC	Diagnoses - main ICD10: M20 Acquired deformities of fingers and toes	0	ukbb	European	SNPs from the MHC (chr6 26M~34M) region was removed for this trait	-0.0061	0.0779	-0.0788	0.9372	0.0112	0.0019	0.9818	0.0099	0.0008	0.007
	PBC	Number of older siblings	0	ukbb	European	SNPs from the MHC (chr6 26M~34M) region was removed for this trait	-0.0157	0.1997	-0.0788	0.9372	0.0049	0.0059	1.0081	0.0084	-0.0013	0.0067
	PBC	Ever taken oral contraceptive pill	0	ukbb	European	SNPs from the MHC (chr6 26M~34M) region was removed for this trait	-0.0057	0.0731	-0.0776	0.9382	0.0178	0.0034	1.0199	0.01	-0.0033	0.0064
	PBC	Lung cancer (squamous cell)	24880342	cancer	European	SNPs from the MHC (chr6 26M~34M) region was removed for this trait	-0.0098	0.1294	-0.0758	0.9396	0.037	0.0231	1.015	0.0081	0.0425	0.0068
	PBC	Non-cancer illness code self-reported: malabsorption/coeliac disease	0	ukbb	European	SNPs from the MHC (chr6 26M~34M) region was removed for this trait	-0.009	0.1195	-0.0754	0.9399	0.0254	0.0206	0.9759	0.0367	0.0126	0.0084
	PBC	Child birth weight	23202124	anthropometric	European	SNPs from the MHC (chr6 26M~34M) region was removed for this trait	0.005	0.0705	0.0702	0.944	0.1079	0.021	1.0112	0.0091	-0.0036	0.0059
	PBC	Pack Years	30617275	smoking_behaviour	European	SNPs from the MHC (chr6 26M~34M) region was removed for this trait	0.0059	0.1053	0.056	0.9554	0.1052	0.0603	1.0426	0.0578	0.0334	0.0396
	PBC	Cancer code self-reported: small intestine/small bowel cancer	0	ukbb	European	SNPs from the MHC (chr6 26M~34M) region was removed for this trait	0.0129	0.2321	0.0555	0.9557	0.0011	0.0017	0.9976	0.0091	-0.008	0.0069
	PBC	Medication for cholesterol blood pressure diabetes or take exogenous hormones: Hormone replacement therapy	0	ukbb	European	SNPs from the MHC (chr6 26M~34M) region was removed for this trait	0.0038	0.0752	0.0502	0.9599	0.0166	0.0033	0.9988	0.0092	0.0059	0.0064
	PBC	Diagnoses - main ICD10: K43 Ventral hernia	0	ukbb	European	SNPs from the MHC (chr6 26M~34M) region was removed for this trait	0.0044	0.0919	0.0475	0.9621	0.0058	0.0017	0.9846	0.009	0.0058	0.0066
	PBC	Why stopped smoking: None of the above	0	ukbb	European	SNPs from the MHC (chr6 26M~34M) region was removed for this trait	-0.0028	0.0723	-0.0391	0.9688	0.0426	0.0069	0.9886	0.009	-0.0005	0.0068
	PBC	Diagnoses - main ICD10: E03 Other hypothyroidism	0	ukbb	European	SNPs from the MHC (chr6 26M~34M) region was removed for this trait	0.0093	0.2824	0.0331	0.9736	0.0006	0.0016	0.9934	0.0088	-0.0072	0.0064
	PBC	Mean diameter for HDL particles	27005778	metabolites	European	SNPs from the MHC (chr6 26M~34M) region was removed for this trait	0.0031	0.0961	0.0318	0.9746	0.1192	0.0412	1.0229	0.0262	0.0011	0.0067
	PBC	Illnesses of mother: High blood pressure	0	ukbb	European	SNPs from the MHC (chr6 26M~34M) region was removed for this trait	0.0018	0.0585	0.0308	0.9755	0.0282	0.0025	1.0218	0.0111	0.005	0.0078
	PBC	Mineral and other dietary supplements: Calcium	0	ukbb	European	SNPs from the MHC (chr6 26M~34M) region was removed for this trait	0.0019	0.0798	0.0243	0.9806	0.0128	0.0019	0.9954	0.0094	-0.0001	0.0078
	PBC	Phospholipids in large LDL	27005778	metabolites	European	SNPs from the MHC (chr6 26M~34M) region was removed for this trait	0.0042	0.1723	0.0242	0.9807	0.0491	0.0624	1.0231	0.0316	0.0058	0.0071
	PBC	Impedance of arm (left)	0	ukbb	European	SNPs from the MHC (chr6 26M~34M) region was removed for this trait	-0.0007	0.0304	-0.0223	0.9822	0.2329	0.0104	1.0606	0.03	0.0147	0.0108
	PBC	Concentration of medium VLDL particles	27005778	metabolites	European	SNPs from the MHC (chr6 26M~34M) region was removed for this trait	-0.0011	0.0731	-0.0148	0.9882	0.1676	0.0466	0.9807	0.0106	-0.0019	0.0063
	PBC	Phospholipids in medium LDL	27005778	metabolites	European	SNPs from the MHC (chr6 26M~34M) region was removed for this trait	-0.0019	0.1438	-0.0134	0.9893	0.0715	0.0591	1.0089	0.0287	0.0049	0.0072
	PBC	Difficulty not smoking for 1 day	0	ukbb	European	SNPs from the MHC (chr6 26M~34M) region was removed for this trait	-0.001	0.0785	-0.0132	0.9895	0.1355	0.0287	0.9791	0.0096	0.0019	0.0066
	PBC	Phospholipids in very large HDL	27005778	metabolites	European	SNPs from the MHC (chr6 26M~34M) region was removed for this trait	-0.0014	0.1088	-0.0131	0.9896	0.0908	0.0399	1.0219	0.0233	9.0316e-05	0.0065
	PBC	Sleeplessness / insomnia	0	ukbb	European	SNPs from the MHC (chr6 26M~34M) region was removed for this trait	-0.0003	0.0347	-0.0084	0.9933	0.0649	0.0032	0.9925	0.0123	0.0045	0.0074
	PBC	Fasting glucose main effect	22581228	glycemic	European	SNPs from the MHC (chr6 26M~34M) region was removed for this trait	0.0005	0.0664	0.0077	0.9939	0.1113	0.0267	0.9966	0.0164	0.0077	0.0075
	PBC	Extreme waist-to-hip ratio	23563607	anthropometric	European	SNPs from the MHC (chr6 26M~34M) region was removed for this trait	0.0003	0.0947	0.003	0.9976	0.3518	0.0788	0.9857	0.0123	0.0022	0.0092
	PBC	Bilateral oophorectomy (both ovaries removed)	0	ukbb	European	SNPs from the MHC (chr6 26M~34M) region was removed for this trait	-0.0002	0.0737	-0.0023	0.9982	0.0207	0.0038	1.0135	0.0101	0.0091	0.0069

## Sheet: Suppl. Table 8
	Supplementary Table 8. The proportion of trait variance explained (on the liability scale) in the Japanese panel, by sets of variants chosen according to their P-values in the European panels. Note that this analysis was done in the Japanese panel because individual-level genotype data were available, but not the Chinese panel, for which only summary statistics were available. Prevalence is the a…
	Prevalence	P-value threshold	Variants chosen based on P threshold		Randomly chosen SNPs		Chi	P
			Variance Explained	SE	Variance Explained	SE
	0.0001	0.1	0.138867	0.012086	0.113878	0.013998	1.8258	0.176625
	0.0001	0.01	0.072235	0.006615	0.041913	0.007895	8.66651	0.00324111
	0.0001	0.001	0.052688	0.005198	0.013014	0.005173	29.2683	6.30167e-08
	0.0001	0.0001	0.047188	0.005004	0.018766	0.004254	18.7268	1.50846e-05
	0.0001	1e-05	0.045614	0.005113	0.004251	0.003342	45.8541	1.27393e-11
	0.0002	0.1	0.183906	0.016005	0.150813	0.018538	1.8258	0.176624
	0.0002	0.01	0.095664	0.008761	0.055507	0.010456	8.66594	0.00324213
	0.0002	0.001	0.069776	0.006884	0.017235	0.006851	29.2662	6.30855e-08
	0.0002	0.0001	0.062493	0.006627	0.024852	0.005634	18.7267	1.50855e-05
	0.0002	1e-05	0.060408	0.006772	0.00563	0.004426	45.8465	1.27891e-11
	0.0003	0.1	0.197872	0.017221	0.162265	0.019946	1.82582	0.176622
	0.0003	0.01	0.102929	0.009426	0.059722	0.01125	8.66639	0.00324132
	0.0003	0.001	0.075075	0.007407	0.018544	0.007371	29.2664	6.30798e-08
	0.0003	0.0001	0.067238	0.00713	0.026739	0.006062	18.7267	1.50859e-05
	0.0003	1e-05	0.064996	0.007286	0.006057	0.004763	45.8455	1.27955e-11
	0.0004	0.1	0.205629	0.017896	0.168627	0.020728	1.82573	0.176632
	0.0004	0.01	0.106964	0.009796	0.062064	0.011691	8.66575	0.00324246
	0.0004	0.001	0.078018	0.007697	0.019271	0.00766	29.2675	6.30432e-08
	0.0004	0.0001	0.069874	0.007409	0.027788	0.0063	18.7267	1.50856e-05
	0.0004	1e-05	0.067544	0.007571	0.006295	0.004949	45.854	1.274e-11
	0.0005	0.1	0.211766	0.01843	0.173659	0.021346	1.82587	0.176616
	0.0005	0.01	0.110156	0.010088	0.063916	0.01204	8.66592	0.00324216
	0.0005	0.001	0.080347	0.007927	0.019846	0.007889	29.2657	6.31021e-08
	0.0005	0.0001	0.07196	0.00763	0.028617	0.006488	18.7279	1.5076e-05
	0.0005	1e-05	0.06956	0.007797	0.006483	0.005097	45.8521	1.27525e-11

## Sheet: Suppl. Table 9
	Supplementary Table 9. Missense, splice site and stop site variants amongst credible causal variants at genome-wide significant risk loci identified or confirmed in the current study
	Locus	Variant	Chr	BP	Chr:BP	Chr:BP	Consequence	IMPACT	SYMBOL	SIFT	PolyPhen	CADD	REVEL	MetaLR	Mutation Assessor
	1p36.32	rs3748816	1	2595307	1:2595307	1:2595307	missense variant	MODERATE	MMEL1	tolerated	benign	likely benign	likely benign	tolerated	neutral
	1p36.32	rs2843401	1	2596694	1:2596694	1:2596694	splice region variant	LOW	MMEL1	-	-	-	-	-	-
	1p36.32	rs10797440	1	2609830	1:2609830	1:2609830	splice region variant	LOW	MMEL1	-	-	-	-	-	-
	1q23.1	rs7522061	1	157698600	1:157698600	1:157698600	missense variant	MODERATE	FCRL3	tolerated	benign	likely benign	likely benign	tolerated	neutral
	1q32.1	rs41299637	1	200908722	1:200908722	1:200908722	splice region variant	LOW	INAVA	-	-	-	-	-	-
	1q32.1	rs6702590	1	201050977	1:201050977	1:201050977	splice region variant	LOW	CACNA1S	-	-	-	-	-	-
	3q13.33	rs1463139	3	119409781	3:119409781	3:119409781	splice region variant	LOW	ARHGAP31	-	-	-	-	-	-
	3q13.33	rs1131265	3	119503609	3:119503609	3:119503609	stop lost	HIGH	TIMMDC1	-	-	-	-	-	-
	4q24	rs12498722	4	102633365	4:102633365	4:102633365	missense variant	MODERATE	MANBA	tolerated (low confidence)	benign	likely benign	-	-	-
	4q24	rs2866413	4	102635920	4:102635920	4:102635920	missense variant	MODERATE	MANBA	tolerated	possibly damaging	likely benign	likely benign	tolerated	neutral
	5p13.2	rs6897932	5	35874473	5:35874473	5:35874473	missense variant	MODERATE	IL7R	tolerated	benign	likely benign	likely benign	tolerated	neutral
	7q34	rs3735008	7	139047711	7:139047711	7:139047711	missense variant	MODERATE	ZC3HAV1	deleterious	benign	likely benign	likely benign	tolerated	medium
	7q34	rs3735007	7	139047751	7:139047751	7:139047751	missense variant	MODERATE	ZC3HAV1	tolerated	benign	likely benign	likely benign	tolerated	neutral
	10q11.23	rs7097397	10	48817351	10:48817351	10:48817351	missense variant	MODERATE	WDFY4	tolerated	benign	likely benign	likely benign	tolerated	medium
	11q13.1	rs647152	11	64341646	11:64341646	11:64341646	missense variant	MODERATE	CCDC88B	tolerated	benign	likely benign	likely benign	tolerated	neutral
	11q24.3	rs7102584	11	128912117	11:128912117	11:128912117	missense variant	MODERATE	KCNJ5	tolerated	benign	likely benign	likely benign	tolerated	neutral
	16q22.1	rs3785100	16	67964017	16:67964017	16:67964017	missense variant	MODERATE	SLC12A4	tolerated (low confidence)	benign	likely benign	likely benign	tolerated	-
	16q22.1	rs11555011	16	68054582	16:68054582	16:68054582	missense variant	MODERATE	DUS2	deleterious (low confidence)	benign	likely benign	-	-	-
	17q21.1	rs11557467	17	39872381	17:39872381	17:39872381	missense variant	MODERATE	ZPBP2	tolerated	benign	likely benign	likely benign	tolerated	neutral
	17q21.1	rs2305480	17	39905943	17:39905943	17:39905943	missense variant	MODERATE	GSDMB	tolerated	possibly damaging	likely benign	likely benign	tolerated	-
	17q21.1	rs2305479	17	39905964	17:39905964	17:39905964	missense variant	MODERATE	GSDMB	deleterious	probably damaging	likely benign	likely benign	tolerated	-
	17q21.1	rs11078928	17	39908216	17:39908216	17:39908216	splice acceptor variant	HIGH	GSDMB	-	-	-	-	-	-
	17q21.31	rs77804065	17	45733530	17:45733530	17:45733530	splice region variant	LOW	AC217774.2	-	-	-	-	-	-
	17q21.31	rs34283254	17	45825495	17:45825495	17:45825495	missense variant	MODERATE	CRHR1	tolerated	benign	likely benign	-	-	-
	17q21.31	rs1912151	17	45825578	17:45825578	17:45825578	splice region variant	LOW	MAPT-AS1	-	-	-	-	-	-
	17q21.31	rs17425752	17	45829360	17:45829360	17:45829360	splice region variant	LOW	MAPT-AS1	-	-	-	-	-	-
	17q21.31	rs16940665	17	45830530	17:45830530	17:45830530	stop lost	HIGH	CRHR1	-	-	-	-	-	-
	17q21.31	rs16940674	17	45833141	17:45833141	17:45833141	missense variant	MODERATE	CRHR1	deleterious (low confidence)	unknown	likely benign	-	-	-
	17q21.31	rs62621252	17	45845576	17:45845576	17:45845576	missense variant	MODERATE	SPPL2C	tolerated	benign	likely benign	likely benign	tolerated	neutral
	17q21.31	rs62054815	17	45845900	17:45845900	17:45845900	missense variant	MODERATE	SPPL2C	tolerated	benign	likely benign	likely benign	tolerated	neutral
	17q21.31	rs12185233	17	45846288	17:45846288	17:45846288	missense variant	MODERATE	SPPL2C	deleterious	probably_damaging	likely benign	likely benign	tolerated	high
	17q21.31	rs12185268	17	45846317	17:45846317	17:45846317	missense variant	MODERATE	SPPL2C	tolerated	benign	likely benign	likely benign	tolerated	neutral
	17q21.31	rs12373123	17	45846707	17:45846707	17:45846707	missense variant	MODERATE	SPPL2C	deleterious (low confidence)	possibly damaging	likely benign	likely benign	tolerated	low
	17q21.31	rs12373139	17	45846764	17:45846764	17:45846764	missense variant	MODERATE	SPPL2C	tolerated (low confidence)	benign	likely benign	likely benign	tolerated	neutral
	17q21.31	rs12373142	17	45846834	17:45846834	17:45846834	missense variant	MODERATE	SPPL2C	deleterious low confidence)	benign	likely benign	likely benign	tolerated	low
	17q21.31	rs63750417	17	45983409	17:45983409	17:45983409	missense variant	MODERATE	MAPT	deleterious (low confidence)	probably damaging	likely benign	likely benign	tolerated	low
	17q21.31	rs62063786	17	45983657	17:45983657	17:45983657	missense variant	MODERATE	MAPT	tolerated	benign	likely benign	likely benign	tolerated	low
	17q21.31	rs62063787	17	45983670	17:45983670	17:45983670	missense variant	MODERATE	MAPT	tolerated	benign	likely benign	likely benign	tolerated	neutral
	17q21.31	rs17651549	17	45983912	17:45983912	17:45983912	missense variant	MODERATE	MAPT	deleterious	possibly damaging	likely benign	likely benign	tolerated	low
	17q21.31	rs10445337	17	45990034	17:45990034	17:45990034	missense variant	MODERATE	MAPT	tolerated	benign	likely benign	likely benign	tolerated	neutral
	17q21.31	rs62063857	17	45999299	17:45999299	17:45999299	missense variant	MODERATE	STH	tolerated (low confidence)	benign	likely benign	likely benign	tolerated	neutral
	17q21.31	rs34579536	17	46031540	17:46031540	17:46031540	missense variant	MODERATE	KANSL1	tolerated (low confidence)	benign	likely benign	likely benign	tolerated	-
	17q21.31	rs36076725	17	46033166	17:46033166	17:46033166	missense variant	MODERATE	KANSL1	deleterious	probably damaging	likely benign	likely benign	tolerated	-
	17q21.31	rs35833914	17	46033175	17:46033175	17:46033175	missense variant	MODERATE	KANSL1	deleterious	probably damaging	likely benign	likely disease causing	damaging	-
	17q21.31	rs17653162	17	46034461	17:46034461	17:46034461	splice acceptor variant	HIGH	KANSL1	-	-	-	-	-	-
	17q21.31	rs34043286	17	46039753	17:46039753	17:46039753	missense variant	MODERATE	KANSL1	tolerated	benign	likely benign	likely benign	tolerated	-
	18q22.2	rs763361	18	69864406	18:69864406	18:69864406	missense variant	MODERATE	CD226	tolerated	benign	likely benign	likely benign	tolerated	neutral
	19p13.2	rs2304256	19	10364976	19:10364976	19:10364976	missense variant	MODERATE	TYK2	deleterious	benign	likely benign	likely benign	tolerated	low
	19q13.33	rs11546996	19	50423008	19:50423008	19:50423008	missense variant	MODERATE	SPIB	deleterious (low confidence)	possibly damaging	likely benign	likely benign	tolerated	-
	19q13.33	rs11546996	19	50423008	19:50423008	19:50423008	missense variant	MODERATE	AC020909.1	tolerated (low confidence)	possibly damaging	likely benign	likely benign	tolerated	-

[truncated: 11 more sheets: Suppl. Table 10, Suppl. Table 11, Suppl. Table 12, Suppl. Table 13, Suppl. Table 14, Suppl. Table 15, Suppl. Table 16, Suppl. Table 17, Suppl. Table 18, Suppl. Table 19, Suppl. Table 20]
